# Supplementary material for: Global analysis of HBV-mediated host proteome and ubiquitylome change in HepG2.2.15 human hepatoblastoma cell line
Source: Cell Biosci. 2021 Apr 17;11:75. doi: 10.1186/s13578-021-00588-3 (PMC8052555; doi:10.1186/s13578-021-00588-3)
Supplement: Supplementary file 5 — Additional file 5: Table S1. Total identified and quantified proteins in response to HBV integration in HepG2.2.15 cells. [file 13578_2021_588_MOESM5_ESM.xlsx]

## Sheet: quant
Table S1. Total identified and quantified proteins in response to HBV integration in HepG2.2.15 cells
Protein accession	Gene name	Exp.1	Exp.2	Exp.3	L/H Ratio	Regulated Type	Quant category
A0AVT1	UBA6	0.896	0.837	0.878	0.870333
A0FGR8	ESYT2	0.491	0.48	0.5	0.490333	Down	Q2
A0JLT2	MED19		1.181	1.101	1.141
A0MZ66	KIAA1598	0.826	0.877	0.86	0.854333
A1KZ92	PXDNL		0.617	1.34	0.9785
A1L0T0	ILVBL	1.739	1.895	1.819	1.81767
A1L390	PLEKHG3		0.705		0.705
A1X283	SH3PXD2B		1.402		1.402
A2A3N6	PIPSL			0.512	0.512
A2PYH4	HFM1			7.959	7.959
A2RRP1	NBAS	2.26	2.15	2.338	2.24933	Up	Q3
A2RU67	KIAA1467		0.906		0.906
A3KMH1	VWA8	2.609	2.606	2.719	2.64467	Up	Q3
A3KN83	SBNO1	1.051	1.14	1.109	1.1
A4D1E9	GTPBP10	3.119	2.774	2.826	2.90633	Up	Q3
A4D1P6	WDR91	2.353	1.97	1.959	2.094	Up	Q3
A5YKK6	CNOT1	0.894	0.924	0.963	0.927
A6NDG6	PGP	0.521	0.541	0.518	0.526667
A6NDU8	C5orf51	0.526	0.524	0.52	0.523333
A6NED2	RCCD1	0.65		0.681	0.6655
A6NEL2	SOWAHB	1.006			1.006
A6NFI3	ZNF316		1.411		1.411
A6NHL2	TUBAL3	0.731	0.82	0.861	0.804
A6NHQ2	FBLL1	1.835	1.84	1.96	1.87833
A6NHR9	SMCHD1	1.041	1.073	1.151	1.08833
A6NIH7	UNC119B	1.596	1.492	1.613	1.567
A6NJ78	METTL15	3.543	3.312	4.361	3.73867	Up	Q3
A8CG34	POM121C		1.53	1.256	1.393
A8MXV4	NUDT19		4.733	6.369	5.551
B7ZAP0	RABGAP1L	1.116			1.116
C4AMC7	WASH3P	0.823	0.964		0.8935
C9JLW8	FAM195B	7.33	6.994	7	7.108	Up	Q4
O00115	DNASE2	1.939	1.545	1.509	1.66433
O00116	AGPS	0.104	0.111	0.112	0.109	Down	Q1
O00139	KIF2A	0.896	0.839	0.905	0.88
O00148	DDX39A	0.807	0.818	0.822	0.815667
O00151	PDLIM1	3.386	3.424	3.557	3.45567	Up	Q3
O00154	ACOT7	0.669	0.671	0.676	0.672
O00159	MYO1C	0.375	0.401	0.396	0.390667	Down	Q2
O00161	SNAP23	2.416	2.222	2.202	2.28	Up	Q3
O00165	HAX1	1.479	1.376	1.638	1.49767
O00170	AIP	0.562	0.586	0.585	0.577667
O00178	GTPBP1	1.31	1.245	1.465	1.34
O00186	STXBP3	1.385	1.265	1.411	1.35367
O00193	SMAP	0.943	0.946	0.93	0.939667
O00203	AP3B1	1.377	1.375	1.379	1.377
O00214	LGALS8	3.367	3.482	3.526	3.45833	Up	Q3
O00217	NDUFS8	2.432	2.647	2.441	2.50667	Up	Q3
O00231	PSMD11	0.857	0.863	0.855	0.858333
O00232	PSMD12	0.841	0.848	0.831	0.84
O00233	PSMD9	0.717	0.729	0.705	0.717
O00244	ATOX1	0.987	0.952	0.89	0.943
O00255	MEN1	1.003	1.087	1.191	1.09367
O00257	CBX4	4.372	4.735	5.162	4.75633	Up	Q4
O00264	PGRMC1	4.281	4.225	4.426	4.31067	Up	Q4
O00267	SUPT5H	1.209	1.293	1.315	1.27233
O00268	TAF4	2.454	2.315	2.929	2.566	Up	Q3
O00273	DFFA	0.566	0.595	0.597	0.586
O00287	RFXAP	0.718		0.793	0.7555
O00291	HIP1	1.448	1.605	1.613	1.55533
O00299	CLIC1	1.517	1.462	1.49	1.48967
O00303	EIF3F	0.904	0.904	0.933	0.913667
O00308	WWP2			2.473	2.473
O00330	PDHX	3.588	3.564	3.453	3.535	Up	Q3
O00399	DCTN6	1.004		1.156	1.08
O00400	SLC33A1	1.744	1.769	1.665	1.726
O00401	WASL	0.728	0.735	0.699	0.720667
O00410	IPO5	0.425	0.43	0.421	0.425333	Down	Q2
O00411	POLRMT	5.424	4.972	5.136	5.17733	Up	Q4
O00418	EEF2K	0.69	0.791	0.716	0.732333
O00422	SAP18	1.801	1.653	1.558	1.67067
O00425	IGF2BP3	0.895	0.857	0.862	0.871333
O00429	DNM1L	0.587	0.566	0.588	0.580333
O00442	RTCA	2.317	2.481	2.318	2.372	Up	Q3
O00443	PIK3C2A	0.842	0.827	0.745	0.804667
O00458	IFRD1	0.597	0.658	0.801	0.685333
O00461	GOLIM4	1.031	1.11	1.139	1.09333
O00462	MANBA	2.409	2.415	2.459	2.42767	Up	Q3
O00468	AGRN	0.721		0.806	0.7635
O00469	PLOD2	5.33	5.912	5.636	5.626	Up	Q4
O00471	EXOC5	0.724	0.694	0.679	0.699
O00472	ELL2	3.198			3.198
O00483	NDUFA4	2.066		2.084	2.075
O00487	PSMD14	1.034	1.065	1.041	1.04667
O00488	ZNF593	1.931		2.499	2.215
O00499	BIN1	0.049		0.042	0.0455
O00505	KPNA3	2.086	2.379	2.135	2.2	Up	Q3
O00534	VWA5A			0.192	0.192
O00541	PES1	1.668	1.792	1.669	1.70967
O00560	SDCBP	0.808	0.826	0.847	0.827
O00566	MPHOSPH10	2.725	2.685	2.744	2.718	Up	Q3
O00567	NOP56	1.175	1.221	1.292	1.22933
O00571	DDX3X	0.729	0.708	0.714	0.717
O00584	RNASET2	13.643	11.349	11.306	12.0993	Up	Q4
O00592	PODXL	0.176	0.2	0.172	0.182667	Down	Q1
O00625	PIR	0.191	0.188	0.185	0.188	Down	Q1
O00629	KPNA4	0.859	0.824	0.907	0.863333
O00743	PPP6C	0.948	1	0.966	0.971333
O00754	MAN2B1	2.164	2	2.232	2.132	Up	Q3
O00764	PDXK	0.519	0.502	0.525	0.515333
O00767	SCD	0.879	0.848	0.77	0.832333
O14497	ARID1A	1.561	1.572	1.715	1.616
O14519	CDK2AP1		0.902	0.913	0.9075
O14530	TXNDC9	1.112	1.158	1.121	1.13033
O14545	TRAFD1	0.175	0.172	0.15	0.165667	Down	Q1
O14548	COX7A2L	2.024	1.748	1.74	1.83733
O14561	NDUFAB1	3.08	3.35	3.385	3.27167	Up	Q3
O14562	UBFD1	0.854	0.84	0.896	0.863333
O14578	CIT	0.85	0.762		0.806
O14579	COPE	0.896	0.991	0.908	0.931667
O14602	EIF1AY		0.724		0.724
O14617	AP3D1	1.495	1.401	1.389	1.42833
O14618	CCS	1.114		1.222	1.168
O14628	ZNF195		0.966	0.768	0.867
O14639	ABLIM1	2.158	2.119	2.244	2.17367	Up	Q3
O14641	DVL2	0.657	0.612	0.783	0.684
O14646	CHD1	0.673	0.685	0.681	0.679667
O14647	CHD2	0.487	0.813	0.847	0.715667
O14653	GOSR2	3.197	3.433	3.436	3.35533	Up	Q3
O14656	TOR1A	1.286	1.201	1.201	1.22933
O14657	TOR1B	2.143	2.404	2.868	2.47167	Up	Q3
O14662	STX16	1.169	1.129		1.149
O14672	ADAM10	3.306	3.305	3.373	3.328	Up	Q3
O14684	PTGES		0.042		0.042
O14686	KMT2D	3.309		2.95	3.1295
O14727	APAF1		0.756	0.938	0.847
O14730	RIOK3	1.324	1.253	1.372	1.31633
O14732	IMPA2	0.162	0.208	0.163	0.177667	Down	Q1
O14735	CDIPT	1.948	2.54	2.507	2.33167	Up	Q3
O14737	PDCD5	1.087	1.078	1.12	1.095
O14744	PRMT5	1.081	1.083	1.087	1.08367
O14745	SLC9A3R1	2.885	2.898	2.974	2.919	Up	Q3
O14763	TNFRSF10B	2.108	2.137		2.1225
O14773	TPP1	5.848	6.796	5.836	6.16	Up	Q4
O14776	TCERG1	0.874	0.876	0.889	0.879667
O14777	NDC80	0.565	1.355	0.607	0.842333
O14787	TNPO2	1.922	2.173	1.919	2.00467	Up	Q3
O14802	POLR3A	0.618	0.603	0.576	0.599
O14818	PSMA7	0.817	0.777	0.798	0.797333
O14828	SCAMP3	0.945	0.974	1.048	0.989
O14841	OPLAH			8.389	8.389
O14874	BCKDK	2.781	2.936	3.042	2.91967	Up	Q3
O14880	MGST3	0.465	0.485	0.498	0.482667	Down	Q2
O14893	GEMIN2		0.6	0.594	0.597
O14907	TAX1BP3		0.66	0.661	0.6605
O14908	GIPC1	0.668	0.854	0.872	0.798
O14920	IKBKB	0.327		0.319	0.323
O14925	TIMM23	1.69	1.707	1.694	1.697
O14929	HAT1	0.638	0.644	0.671	0.651
O14936	CASK	1.068	1.042	0.978	1.02933
O14949	UQCRQ	1.565	1.608	1.727	1.63333
O14964	HGS	1.765	1.729	1.892	1.79533
O14965	AURKA	0.893	0.789	0.923	0.868333
O14974	PPP1R12A	0.944	0.962	0.997	0.967667
O14975	SLC27A2	0.699	0.702	0.729	0.71
O14976	GAK	1.225	1.284	1.328	1.279
O14979	HNRNPDL	1.708	1.718	1.647	1.691
O14980	XPO1	0.523	0.539	0.541	0.534333
O14981	BTAF1	0.986	0.907	0.969	0.954
O15014	ZNF609	0.697		0.903	0.8
O15020	SPTBN2	0.223	0.21	0.25	0.227667	Down	Q1
O15027	SEC16A	0.903	0.922	0.952	0.925667
O15031	PLXNB2	0.75	0.808	0.853	0.803667
O15042	U2SURP	0.983	1.051	0.988	1.00733
O15047	SETD1A	1.776	2.225	1.774	1.925
O15066	KIF3B	0.984	1.189	1.578	1.25033
O15067	PFAS	0.309	0.322	0.334	0.321667	Down	Q2
O15084	ANKRD28	1.138	1.153	1.118	1.13633
O15085	ARHGEF11	1.022	0.807		0.9145
O15091	KIAA0391	4.079	3.83	3.487	3.79867	Up	Q3
O15111	CHUK	1.582	1.328	1.568	1.49267
O15116	LSM1	0.816	0.825	0.792	0.811
O15118	NPC1	5.236	4.193	4.701	4.71	Up	Q4
O15119	TBX3	2.66	2.59	2.381	2.54367	Up	Q3
O15120	AGPAT2	5.151	5.247		5.199
O15121	DEGS1	0.737			0.737
O15126	SCAMP1	1.403	1.508	1.327	1.41267
O15127	SCAMP2	1.819	2.28	2.139	2.07933	Up	Q3
O15143	ARPC1B	1.089	1.107	1.12	1.10533
O15144	ARPC2	1.008	1.044	1.009	1.02033
O15145	ARPC3	1.042	1.035	1.049	1.042
O15155	BET1	0.904			0.904
O15156	ZBTB7B	0.337			0.337
O15160	POLR1C	1.092	1.085	1.17	1.11567
O15162	PLSCR1		0.608		0.608
O15164	TRIM24	2.569	2.395	2.723	2.56233	Up	Q3
O15173	PGRMC2	1.361	1.349	1.308	1.33933
O15212	PFDN6	0.808	0.8	0.808	0.805333
O15213	WDR46	1.305	1.391	1.315	1.337
O15226	NKRF	0.814	0.817	0.8	0.810333
O15228	GNPAT	1.067	1.051	1.111	1.07633
O15230	LAMA5	0.957	1.014	0.931	0.967333
O15234	CASC3	0.702	0.882	0.945	0.843
O15235	MRPS12	2.904	2.697	2.81	2.80367	Up	Q3
O15258	RER1	1.954	1.835	1.945	1.91133
O15260	SURF4	2.746	2.67	2.832	2.74933	Up	Q3
O15269	SPTLC1	1.869	1.776	1.709	1.78467
O15270	SPTLC2	1.269	1.37	1.269	1.30267
O15294	OGT	0.889	0.888	0.924	0.900333
O15305	PMM2	1.089	1.162	1.152	1.13433
O15320	CTAGE5	3.379	3.286	3.477	3.38067	Up	Q3
O15321	TM9SF1	3.244	3.291	2.908	3.14767	Up	Q3
O15347	HMGB3	1.305	1.31	1.389	1.33467
O15355	PPM1G	1.515	1.496	1.468	1.493
O15357	INPPL1	0.283	0.264	0.355	0.300667	Down	Q2
O15371	EIF3D	0.799	0.809	0.821	0.809667
O15372	EIF3H	0.918	0.935	0.933	0.928667
O15379	HDAC3	0.623	0.57	0.733	0.642
O15381	NVL	1.065	1.145	1.074	1.09467
O15382	BCAT2	0.055	0.047		0.051
O15397	IPO8	0.488	0.479	0.493	0.486667	Down	Q2
O15400	STX7	2.473	2.206	2.403	2.36067	Up	Q3
O15427	SLC16A3	2.408	2.748	2.295	2.48367	Up	Q3
O15439	ABCC4	0.176	0.141	0.159	0.158667	Down	Q1
O15446	CD3EAP	1.434	1.463	1.473	1.45667
O15460	P4HA2	1.922	1.865	1.981	1.92267
O15479	MAGEB2			0.089	0.089
O15498	YKT6	0.935	0.947	0.981	0.954333
O15504	NUPL2	1.665	1.16		1.4125
O15511	ARPC5	1.092	1.096	1.176	1.12133
O15514	POLR2D	1.154	1.326	1.256	1.24533
O15530	PDPK1	2.87	2.609	2.983	2.82067	Up	Q3
O15533	TAPBP	0.81	0.803	0.823	0.812
O15541	RNF113A	0.923	1.033	1.097	1.01767
O15550	KDM6A	1.486			1.486
O43143	DHX15	1.245	1.278	1.296	1.273
O43148	RNMT	1.057	1.091	1.002	1.05
O43149	ZZEF1	0.453	0.542	0.597	0.530667
O43150	ASAP2	0.631	0.583	0.563	0.592333
O43156	TTI1	0.709	0.692	0.799	0.733333
O43159	RRP8	2.491	2.404	2.544	2.47967	Up	Q3
O43169	CYB5B	3.108	3.203	2.86	3.057	Up	Q3
O43172	PRPF4	1.283	1.289	1.314	1.29533
O43175	PHGDH	3.893	3.789	3.794	3.82533	Up	Q3
O43181	NDUFS4	1.946	1.993	2.144	2.02767	Up	Q3
O43237	DYNC1LI2	0.723	0.802	0.789	0.771333
O43242	PSMD3	0.942	0.984	0.951	0.959
O43251	RBFOX2	1.075	1.147	1.12	1.114
O43252	PAPSS1	1.289	1.416	1.378	1.361
O43264	ZW10	1.75	1.779	1.737	1.75533
O43290	SART1	1.487	1.437	1.5	1.47467
O43292	GPAA1		1.43	0.841	1.1355
O43293	DAPK3	0.853	1.11	0.974	0.979
O43299	AP5Z1	1.658	1.398	1.736	1.59733
O43301	HSPA12A	12.029	12.891	12.78	12.5667	Up	Q4
O43312	MTSS1		1.301		1.301
O43314	PPIP5K2	0.663			0.663
O43318	MAP3K7	0.917	0.92		0.9185
O43324	EEF1E1	2.029	1.967	2.11	2.03533	Up	Q3
O43379	WDR62	0.969		1.02	0.9945
O43390	HNRNPR	1.237	1.215	1.233	1.22833
O43395	PRPF3	1.054	1.215	1.219	1.16267
O43396	TXNL1	1.259	1.306	1.306	1.29033
O43399	TPD52L2	0.763	0.764	0.739	0.755333
O43402	EMC8	1.793	1.797	1.831	1.807
O43414	ERI3		0.653	0.535	0.594
O43427	FIBP	0.421		0.564	0.4925
O43432	EIF4G3	0.499	0.522	0.613	0.544667
O43447	PPIH	1.484	1.334	1.587	1.46833
O43464	HTRA2	1.561	1.767	1.576	1.63467
O43488	AKR7A2	0.672	0.718	0.714	0.701333
O43491	EPB41L2	6.376	6.144	5.873	6.131	Up	Q4
O43493	TGOLN2	6.075		5.045	5.56
O43502	RAD51C		1.493		1.493
O43504	LAMTOR5	2.053	2.007	1.827	1.96233
O43572	AKAP10			0.43	0.43
O43583	DENR	1.005	1.072	0.978	1.01833
O43592	XPOT	0.844	0.837	0.867	0.849333
O43598	DNPH1	0.239	0.172	0.179	0.196667	Down	Q1
O43615	TIMM44	2.135	2.175	2.041	2.117	Up	Q3
O43617	TRAPPC3	0.989	0.961	0.875	0.941667
O43633	CHMP2A	0.57	0.621	0.658	0.616333
O43653	PSCA		0.057	0.064	0.0605
O43657	TSPAN6	10.361	10.333	10.836	10.51	Up	Q4
O43660	PLRG1	1.509	1.456	1.455	1.47333
O43663	PRC1			0.324	0.324
O43670	ZNF207	0.911	0.958	0.969	0.946
O43674	NDUFB5	1.49	1.634	1.523	1.549
O43676	NDUFB3	1.97	2.363	2.004	2.11233	Up	Q3
O43677	NDUFC1			2.025	2.025
O43678	NDUFA2	2.74	2.587		2.6635
O43681	ASNA1	2.204	2.126	2.234	2.188	Up	Q3
O43684	BUB3	0.898	0.946	0.872	0.905333
O43707	ACTN4	1.236	1.261	1.256	1.251
O43708	GSTZ1	0.956		1.045	1.0005
O43709	WBSCR22	0.544	0.56	0.587	0.563667
O43715	TRIAP1	2.426	2.565	2.412	2.46767	Up	Q3
O43716	GATC	9.825	11.362	8.645	9.944	Up	Q4
O43719	HTATSF1	0.721	0.696	0.744	0.720333
O43747	AP1G1	0.898	0.871	0.888	0.885667
O43752	STX6	1.119	1.15	1.112	1.127
O43760	SYNGR2	2.132			2.132
O43765	SGTA	1.227	1.253	1.323	1.26767
O43768	ENSA	0.383	0.395	0.437	0.405	Down	Q2
O43772	SLC25A20	4.637	4.928	4.658	4.741	Up	Q4
O43776	NARS	1.065	1.084	1.088	1.079
O43795	MYO1B	1.343	1.378	1.381	1.36733
O43809	NUDT21	1.024	0.954	0.906	0.961333
O43813	LANCL1	0.16	0.192	0.176	0.176	Down	Q1
O43815	STRN	0.909	0.921	0.877	0.902333
O43818	RRP9	2.142	2.233	2.226	2.20033	Up	Q3
O43819	SCO2	3.194	3.925	3.376	3.49833	Up	Q3
O43823	AKAP8	1.046	1.098	1.164	1.10267
O43824	GTPBP6	1.427	1.343	1.406	1.392
O43837	IDH3B	1.329	1.332	1.297	1.31933
O43847	NRD1	0.937	0.88	0.971	0.929333
O43852	CALU	1.329	1.326	1.341	1.332
O43865	AHCYL1	0.403	0.407	0.41	0.406667	Down	Q2
O43896	KIF1C	0.444	0.449		0.4465
O43913	ORC5	0.733	0.828	0.865	0.808667
O43920	NDUFS5	2.065	2.158	2.234	2.15233	Up	Q3
O43929	ORC4			0.845	0.845
O43933	PEX1		0.729		0.729
O60216	RAD21	0.637	0.687	0.645	0.656333
O60218	AKR1B10	1.177	1.153	1.138	1.156
O60220	TIMM8A	3.11	3.057	3.387	3.18467	Up	Q3
O60231	DHX16	0.595	0.626	0.606	0.609
O60232	SSSCA1	0.715	0.702	0.656	0.691
O60238	BNIP3L		0.463		0.463
O60256	PRPSAP2	0.449	0.391	0.453	0.431	Down	Q2
O60264	SMARCA5	0.513	0.588	0.51	0.537
O60271	SPAG9	1.103	1.094	1.211	1.136
O60287	URB1	1.55	1.436	1.507	1.49767
O60291	MGRN1	6.156			6.156
O60293	ZFC3H1	0.373	0.392	0.365	0.376667	Down	Q2
O60294	LCMT2		0.42		0.42
O60306	AQR	0.969	1.053	0.935	0.985667
O60313	OPA1	1.029	1.042	1.068	1.04633
O60318	MCM3AP	1.372	1.459	1.487	1.43933
O60333	KIF1B	0.84	0.73	0.666	0.745333
O60341	KDM1A	1.109	1.14	1.162	1.137
O60343	TBC1D4	0.653	0.641	0.585	0.626333
O60344	ECE2	0.272	0.139	0.282	0.231	Down	Q1
O60356	NUPR1			1.847	1.847
O60361	NME2P1	0.626	0.648	0.612	0.628667
O60427	FADS1	0.521	0.524		0.5225
O60437	PPL	0.086	0.067	0.126	0.093	Down	Q1
O60443	DFNA5	0.748	0.765	0.82	0.777667
O60447	EVI5		1.535	1.443	1.489
O60488	ACSL4	2.581	2.398	2.358	2.44567	Up	Q3
O60493	SNX3	1.314	1.147	1.306	1.25567
O60499	STX10	0.621	0.56	0.575	0.585333
O60502	MGEA5	0.724	0.762	0.778	0.754667
O60503	ADCY9	2.097	2.162	2.069	2.10933	Up	Q3
O60504	SORBS3	0.563	0.582	0.592	0.579
O60506	SYNCRIP	1.264	1.32	1.329	1.30433
O60508	CDC40	2.643	2.757	2.996	2.79867	Up	Q3
O60518	RANBP6	0.937	1.079	0.989	1.00167
O60524	NEMF	0.376	0.373	0.425	0.391333	Down	Q2
O60547	GMDS	0.957	0.922	0.86	0.913
O60563	CCNT1	0.684	0.666	0.623	0.657667
O60566	BUB1B	0.437	0.378	0.327	0.380667	Down	Q2
O60568	PLOD3	1.157	1.21	1.176	1.181
O60573	EIF4E2	0.601	0.567	0.616	0.594667
O60610	DIAPH1	0.704	0.684	0.675	0.687667
O60645	EXOC3	0.815	0.786	0.828	0.809667
O60664	PLIN3	0.969	1.005	0.98	0.984667
O60671	RAD1	0.881	0.86	0.756	0.832333
O60675	MAFK	1.571			1.571
O60678	PRMT3	0.372	0.368	0.423	0.387667	Down	Q2
O60684	KPNA6	0.658	0.621	0.58	0.619667
O60701	UGDH	1.036	1.058	1.055	1.04967
O60716	CTNND1	1.34	1.281	1.342	1.321
O60725	ICMT		1.702		1.702
O60739	EIF1B	1.612			1.612
O60749	SNX2	1.574	1.638	1.726	1.646
O60762	DPM1	1.161	1.369	1.372	1.30067
O60763	USO1		1.978	1.947	1.9625
O60783	MRPS14	2.938			2.938
O60784	TOM1	2.28	2.491	2.251	2.34067	Up	Q3
O60825	PFKFB2	0.528	0.551	0.537	0.538667
O60826	CCDC22	0.654	0.65	0.604	0.636
O60828	PQBP1	0.882	0.926	0.967	0.925
O60830	TIMM17B	1.846	1.987	1.936	1.923
O60832	DKC1	1.797	1.867	1.721	1.795
O60841	EIF5B	0.864	0.874	0.898	0.878667
O60869	EDF1	0.617	0.601	0.569	0.595667
O60870	KIN	2.133	2.647	2.26	2.34667	Up	Q3
O60884	DNAJA2	1.902	1.904	1.912	1.906
O60885	BRD4	0.907	0.905	0.979	0.930333
O60888	CUTA	0.832	0.882	0.861	0.858333
O60906	SMPD2			1.061	1.061
O60907	TBL1X	0.899	0.842	0.928	0.889667
O60921	HUS1	0.897	0.747	0.759	0.801
O60925	PFDN1	1.328	1.276	1.417	1.34033
O60927	PPP1R11	0.519	0.49	0.462	0.490333	Down	Q2
O60930	RNASEH1	2.18		1.004	1.592
O60934	NBN	0.635	0.676	0.653	0.654667
O60936	NOL3		0.105	0.136	0.1205
O60941	DTNB		2.153		2.153
O60942	RNGTT	1.444	1.929	1.73	1.701
O75027	ABCB7	1.694	1.535	1.903	1.71067
O75044	SRGAP2	1.395	1.298	1.259	1.31733
O75051	PLXNA2	3.214		1.757	2.4855
O75052	NOS1AP	0.835		7.416	4.1255
O75063	FAM20B		1.369	1.267	1.318
O75083	WDR1	2.038	2.06	2.036	2.04467	Up	Q3
O75110	ATP9A		0.659	0.541	0.6
O75113	N4BP1	1.384	1.413	0.99	1.26233
O75116	ROCK2	1.37	1.404	1.386	1.38667
O75122	CLASP2	0.687	0.715	0.7	0.700667
O75127	PTCD1	1.255		2.257	1.756
O75128	COBL	0.639	0.656	0.576	0.623667
O75131	CPNE3	1.481	1.461	1.497	1.47967
O75146	HIP1R	2.619	2.629	2.599	2.61567	Up	Q3
O75147	OBSL1	1.608	1.248		1.428
O75150	RNF40	0.817	0.879	0.904	0.866667
O75151	PHF2			1.55	1.55
O75152	ZC3H11A	1.5	1.414	1.572	1.49533
O75153	CLUH	0.68	0.718	0.695	0.697667
O75165	DNAJC13	0.665	0.657	0.673	0.665
O75170	PPP6R2	2.652	2.793	2.722	2.72233	Up	Q3
O75175	CNOT3	1.245	1.457	1.316	1.33933
O75179	ANKRD17	0.704	0.718	0.714	0.712
O75182	SIN3B			0.811	0.811
O75190	DNAJB6	1.315	1.759	1.552	1.542
O75191	XYLB	4.747	4.554	4.749	4.68333	Up	Q4
O75208	COQ9	1.866	1.848	1.788	1.834
O75223	GGCT	0.648	0.711	0.711	0.69
O75251	NDUFS7	1.786			1.786
O75306	NDUFS2	2.356	2.581	2.567	2.50133	Up	Q3
O75312	ZPR1	0.737	0.746	0.74	0.741
O75319	DUSP11	2.879	2.7	3.342	2.97367	Up	Q3
O75323	GBAS	1.586	1.555	1.539	1.56
O75330	HMMR	1.101	1.251	1.031	1.12767
O75340	PDCD6	0.571	0.665	0.574	0.603333
O75347	TBCA	1.014	1.176	1.124	1.10467
O75348	ATP6V1G1			2.174	2.174
O75351	VPS4B	0.907	0.869	0.931	0.902333
O75352	MPDU1	1.238	1.273	1.358	1.28967
O75356	ENTPD5		21.491		21.491
O75367	H2AFY	1.103	1.059	1.096	1.086
O75369	FLNB	0.942	0.958	0.945	0.948333
O75376	NCOR1	0.632	0.696	0.68	0.669333
O75380	NDUFS6	2.023	2.088	2.058	2.05633	Up	Q3
O75381	PEX14	1.586	1.704	1.579	1.623
O75382	TRIM3		0.844		0.844
O75390	CS	3.412	3.499	3.491	3.46733	Up	Q3
O75391	SPAG7	0.334	0.278	0.332	0.314667	Down	Q2
O75394	MRPL33	1.816	2.113	1.819	1.916
O75396	SEC22B	1.054	1.072	1.109	1.07833
O75400	PRPF40A	1.321	1.324	1.297	1.314
O75410	TACC1	2.258	2.156	2.217	2.21033	Up	Q3
O75414	NME6	3.001	2.688	3.298	2.99567	Up	Q3
O75419	CDC45	0.524	0.427	0.608	0.519667
O75431	MTX2	1.526	1.447	1.508	1.49367
O75436	VPS26A	0.932	0.941	0.951	0.941333
O75439	PMPCB	1.916	2.14	2.113	2.05633	Up	Q3
O75446	SAP30	0.683	0.702		0.6925
O75448	MED24	1.093	1.202	1.137	1.144
O75449	KATNA1	0.612	0.501		0.5565
O75475	PSIP1	0.601	0.579	0.614	0.598
O75477	ERLIN1	2.444	2.52	2.631	2.53167	Up	Q3
O75489	NDUFS3	2.584	2.49	2.652	2.57533	Up	Q3
O75494	SRSF10	1.294	1.504	1.486	1.428
O75496	GMNN	0.533	0.518	0.584	0.545
O75503	CLN5		1.195		1.195
O75506	HSBP1		1.838	1.657	1.7475
O75521	ECI2	6.873	5.773	6.508	6.38467	Up	Q4
O75530	EED	0.696	0.771	0.724	0.730333
O75531	BANF1	0.508	0.523	0.571	0.534
O75533	SF3B1	1.224	1.228	1.222	1.22467
O75534	CSDE1	0.753	0.754	0.758	0.755
O75554	WBP4	1.895		1.85	1.8725
O75569	PRKRA	1.13	1.114	1.2	1.148
O75586	MED6	1.461		1.574	1.5175
O75592	MYCBP2	0.234	0.257	0.32	0.270333	Down	Q2
O75600	GCAT	1.552	1.702	1.632	1.62867
O75607	NPM3	1.596	1.653	1.681	1.64333
O75608	LYPLA1	1.514	1.444	1.471	1.47633
O75616	ERAL1	2.319	2.301	2.427	2.349	Up	Q3
O75643	SNRNP200	1.224	1.233	1.235	1.23067
O75648	TRMU	2.941	2.836	3.058	2.945	Up	Q3
O75663	TIPRL	0.715	0.716	0.66	0.697
O75665	OFD1		0.601	0.479	0.54
O75674	TOM1L1		0.824	0.764	0.794
O75683	SURF6	1.725	1.603	1.696	1.67467
O75688	PPM1B	1.629	1.579	1.67	1.626
O75691	UTP20	1.696	1.606	1.688	1.66333
O75694	NUP155	0.848	0.867	0.897	0.870667
O75695	RP2	0.367	0.373	0.387	0.375667	Down	Q2
O75717	WDHD1	0.457	0.473	0.47	0.466667	Down	Q2
O75718	CRTAP	1.398	1.347	1.398	1.381
O75746	SLC25A12	1.826	1.698	1.771	1.765
O75781	PALM	0.275	0.402	0.441	0.372667	Down	Q2
O75787	ATP6AP2	1.57	1.534	1.735	1.613
O75792	RNASEH2A	0.691	0.622	0.808	0.707
O75794	CDC123	0.706	0.929	0.961	0.865333
O75817	POP7	0.621	0.563		0.592
O75818	RPP40	1.092	0.956	1.008	1.01867
O75821	EIF3G	1.101	1.06	1.036	1.06567
O75822	EIF3J	0.753	0.775	0.737	0.755
O75828	CBR3	0.278	0.62	0.294	0.397333
O75832	PSMD10	0.832	0.879	0.905	0.872
O75843	AP1G2	1.351	1.402	1.562	1.43833
O75844	ZMPSTE24	2.213	2.297	2.26	2.25667	Up	Q3
O75864	PPP1R37	1.687			1.687
O75874	IDH1	2.981	3.046	3.01	3.01233	Up	Q3
O75879	PET112		5.273		5.273
O75880	SCO1	1.616	1.808	1.25	1.558
O75882	ATRN	9.518	8.717	7.479	8.57133	Up	Q4
O75884	RBBP9	2.329	2.253	2.579	2.387	Up	Q3
O75886	STAM2	0.901	1.022	0.827	0.916667
O75907	DGAT1	2.933	2.632	2.982	2.849	Up	Q3
O75909	CCNK	1.782	1.47	1.562	1.60467
O75911	DHRS3	2.817	3.273	3.024	3.038	Up	Q3
O75915	ARL6IP5	0.929	0.911	0.947	0.929
O75925	PIAS1	1.192	2.158		1.675
O75934	BCAS2	1.468	1.433	1.381	1.42733
O75935	DCTN3	0.925	0.91	1.003	0.946
O75937	DNAJC8	0.841	0.841	0.83	0.837333
O75940	SMNDC1	1.562	1.58	1.454	1.532
O75947	ATP5H	2.381	2.486	2.468	2.445	Up	Q3
O75955	FLOT1	1.312	1.311	1.338	1.32033
O75962	TRIO	0.644			0.644
O75964	ATP5L	2.797	2.924	2.814	2.845	Up	Q3
O75970	MPDZ	0.267	0.282	0.286	0.278333	Down	Q2
O75976	CPD	2.16	1.983	2.138	2.09367	Up	Q3
O76003	GLRX3	0.842	0.961	0.907	0.903333
O76021	RSL1D1	1.07	1.106	1.087	1.08767
O76024	WFS1	24.267	23.251	18.286	21.9347	Up	Q4
O76027	ANXA9		0.332	0.42	0.376
O76031	CLPX	1.572	1.644	1.612	1.60933
O76070	SNCG	0.064	0.064	0.059	0.0623333	Down	Q1
O76071	CIAO1	0.757	0.737	0.721	0.738333
O76094	SRP72	0.881	0.883	0.912	0.892
O94760	DDAH1	1.014	1.065	0.987	1.022
O94762	RECQL5		1.325		1.325
O94763	URI1	0.629	0.604	0.638	0.623667
O94766	B3GAT3	3.255	3.224		3.2395
O94776	MTA2	0.716	0.703	0.671	0.696667
O94804	STK10	0.969	0.825	0.997	0.930333
O94813	SLIT2			0.5	0.5
O94822	LTN1	0.676	0.916	0.806	0.799333
O94826	TOMM70A	1.289	1.298	1.274	1.287
O94830	DDHD2			1.581	1.581
O94842	TOX4	1.153	1.16	1.102	1.13833
O94855	SEC24D	1.266	1.336	1.327	1.30967
O94874	UFL1	2.744	2.522	2.632	2.63267	Up	Q3
O94875	SORBS2	6.381	6.475		6.428
O94880	PHF14	1.464	1.605	1.321	1.46333
O94887	FARP2	1.108		1.094	1.101
O94888	UBXN7	0.537	0.541	0.509	0.529
O94901	SUN1	0.716	0.689	0.685	0.696667
O94903	PROSC	1.25	1.194	1.208	1.21733
O94905	ERLIN2	0.989	0.97	0.995	0.984667
O94906	PRPF6	0.835	0.864	0.817	0.838667
O94913	PCF11	0.86	0.936	0.852	0.882667
O94915	FRYL	1.256	1.159	0.893	1.10267
O94916	NFAT5	1.881	2.035	1.918	1.94467
O94923	GLCE			5.734	5.734
O94925	GLS	8.542	8.565	8.174	8.427	Up	Q4
O94927	HAUS5	0.694	0.751	0.76	0.735
O94952	FBXO21	1.975			1.975
O94966	USP19	0.786	0.713	0.721	0.74
O94967	WDR47		0.338		0.338
O94973	AP2A2	1.112	1.168	1.174	1.15133
O94979	SEC31A	1.98	1.986	1.958	1.97467
O94992	HEXIM1	0.606	0.586	0.609	0.600333
O95070	YIF1A	2.951	3.281	3.098	3.11	Up	Q3
O95071	UBR5	0.337	0.381	0.352	0.356667	Down	Q2
O95081	AGFG2	4.669	4.506	4.758	4.64433	Up	Q4
O95104	SCAF4	4.532	4.248	4.983	4.58767	Up	Q4
O95139	NDUFB6	1.823	1.713	1.668	1.73467
O95140	MFN2	1.43	1.398	1.649	1.49233
O95155	UBE4B	0.4	0.436	0.428	0.421333	Down	Q2
O95159	ZFPL1	1.79	1.678	1.723	1.73033
O95163	IKBKAP	1.598	1.607	1.527	1.57733
O95166	GABARAP	0.681	0.612		0.6465
O95167	NDUFA3	2.94	2.884	2.588	2.804	Up	Q3
O95168	NDUFB4	2.174	1.966	2.176	2.10533	Up	Q3
O95169	NDUFB8	2.2	2.174	2.209	2.19433	Up	Q3
O95182	NDUFA7	2.263	2.216	2.298	2.259	Up	Q3
O95197	RTN3	0.504	0.56	0.503	0.522333
O95202	LETM1	3.876	3.787	3.722	3.795	Up	Q3
O95208	EPN2	0.476	0.451	0.474	0.467	Down	Q2
O95210	STBD1	3.861	3.502	3.316	3.55967	Up	Q3
O95218	ZRANB2	0.542	0.564	0.54	0.548667
O95219	SNX4	2.253	2.247	2.385	2.295	Up	Q3
O95229	ZWINT	0.921	0.774	1.029	0.908
O95232	LUC7L3	0.707	0.682	0.722	0.703667
O95235	KIF20A	0.89	0.664	0.938	0.830667
O95239	KIF4A	1.222	1.301	1.264	1.26233
O95243	MBD4		1.626	2.14	1.883
O95249	GOSR1	1.713	1.636	1.745	1.698
O95251	KAT7	0.746	0.771	0.842	0.786333
O95260	ATE1	1.149	1.099	1.249	1.16567
O95292	VAPB	1.104	1.119	1.092	1.105
O95295	SNAPIN	0.599			0.599
O95297	MPZL1	0.999	1.04	1.067	1.03533
O95298	NDUFC2	2.162	2.104	2.122	2.12933	Up	Q3
O95299	NDUFA10	2.199	2.111	2.052	2.12067	Up	Q3
O95302	FKBP9	1.03	1.029	1.086	1.04833
O95336	PGLS	1.029	1.014	1.021	1.02133
O95340	PAPSS2	0.062	0.053	0.042	0.0523333	Down	Q1
O95347	SMC2	0.423	0.431	0.425	0.426333	Down	Q2
O95352	ATG7	0.664	0.711	0.737	0.704
O95359	TACC2	1.13	1.234	1.08	1.148
O95361	TRIM16	0.04		0.497	0.2685
O95363	FARS2	0.881	0.919	0.948	0.916
O95365	ZBTB7A	1.231	1.121	1.146	1.166
O95372	LYPLA2	0.971	1.038	1.095	1.03467
O95373	IPO7	0.741	0.756	0.761	0.752667
O95376	ARIH2	0.655	0.657	0.632	0.648
O95379	TNFAIP8			0.867	0.867
O95391	SLU7	2.545	2.68	2.712	2.64567	Up	Q3
O95394	PGM3	2.801	2.917	2.826	2.848	Up	Q3
O95400	CD2BP2	0.982	1.019	0.969	0.99
O95425	SVIL	1.84	2.067	2.097	2.00133	Up	Q3
O95429	BAG4	1.084	1.067	1.145	1.09867
O95433	AHSA1	0.721	0.736	0.741	0.732667
O95453	PARN	1.412	1.353	1.476	1.41367
O95456	PSMG1	0.546	0.538	0.542	0.542
O95470	SGPL1	8.112	7.987	7.536	7.87833	Up	Q4
O95478	NSA2	2.384	2.305	2.246	2.31167	Up	Q3
O95479	H6PD	8.825	7.86	8.84	8.50833	Up	Q4
O95486	SEC24A	2.134	1.928	2.065	2.04233	Up	Q3
O95487	SEC24B	1.488	1.375	1.393	1.41867
O95551	TDP2	1.282	1.459		1.3705
O95563	MPC2	11.175	10.15	10.208	10.511	Up	Q4
O95571	ETHE1	3.285	3.568	3.382	3.41167	Up	Q3
O95573	ACSL3	4.468	4.491	4.559	4.506	Up	Q4
O95602	POLR1A	1.213	1.096	1.127	1.14533
O95613	PCNT	0.575	0.4	0.302	0.425667
O95619	YEATS4	1.573	1.077	1.649	1.433
O95625	ZBTB11	0.864	0.656	0.677	0.732333
O95628	CNOT4		0.702		0.702
O95630	STAMBP	0.676	0.813	0.702	0.730333
O95633	FSTL3	0.107	0.093		0.1
O95639	CPSF4	1.85	1.861	1.982	1.89767
O95671	ASMTL	0.157	0.134		0.1455
O95674	CDS2			3.299	3.299
O95684	FGFR1OP	1.978	2.065	2.094	2.04567	Up	Q3
O95696	BRD1	1.551	1.536		1.5435
O95707	POP4		0.784	0.703	0.7435
O95714	HERC2	0.465	0.435	0.375	0.425	Down	Q2
O95721	SNAP29	1.039	1.076	1.105	1.07333
O95747	OXSR1	0.548	0.539	0.554	0.547
O95749	GGPS1		1.174	1.121	1.1475
O95757	HSPA4L	0.564	0.59	0.602	0.585333
O95758	PTBP3	0.828	0.795	0.954	0.859
O95777	LSM8	1.165	1.199	1.193	1.18567
O95782	AP2A1	1.152	1.164	1.232	1.18267
O95785	WIZ	0.894	0.751	0.779	0.808
O95793	STAU1	11.682	12.416	11.823	11.9737	Up	Q4
O95801	TTC4	0.694	0.63	0.715	0.679667
O95807	TMEM50A		2.103		2.103
O95816	BAG2	0.772	0.874	0.805	0.817
O95817	BAG3	0.313	0.321	0.308	0.314	Down	Q2
O95819	MAP4K4	3.551	3.721	4.632	3.968	Up	Q3
O95822	MLYCD	2.524	6.863	6.668	5.35167
O95825	CRYZL1	0.644			0.644
O95831	AIFM1	4.542	4.74	4.468	4.58333	Up	Q4
O95833	CLIC3	0.047	0.069		0.058
O95834	EML2	0.141	0.137	0.117	0.131667	Down	Q1
O95837	GNA14	4.932			4.932
O95861	BPNT1	1.444	1.431	1.451	1.442
O95865	DDAH2	3.144	2.673	2.662	2.82633	Up	Q3
O95870	ABHD16A	1.275	1.326	1.357	1.31933
O95881	TXNDC12	3.972	3.877	4.005	3.95133	Up	Q3
O95905	ECD	0.528	0.48	0.413	0.473667	Down	Q2
O95926	SYF2	2.019	2.158	2.15	2.109	Up	Q3
O95954	FTCD			1.439	1.439
O95983	MBD3	0.811	0.889	0.822	0.840667
O95985	TOP3B	0.331	0.345	0.377	0.351	Down	Q2
O95989	NUDT3	0.631	0.555	0.579	0.588333
O95999	BCL10	1.657	1.553	1.252	1.48733
O96000	NDUFB10	1.534	1.477	1.587	1.53267
O96005	CLPTM1	3.707	3.749	3.263	3.573	Up	Q3
O96008	TOMM40	2.239	2.243	2.203	2.22833	Up	Q3
O96011	PEX11B	1.802	1.908	2.194	1.968
O96013	PAK4	0.573	0.588	0.622	0.594333
O96019	ACTL6A	1.043	1.081	1.07	1.06467
O96028	WHSC1	1.044	1.006	0.935	0.995
P00167	CYB5A	3.503	3.61	3.691	3.60133	Up	Q3
P00338	LDHA	0.416	0.429	0.43	0.425	Down	Q2
P00352	ALDH1A1	20.569	6.076	15.919	14.188	Up	Q4
P00367	GLUD1	11.277	12.151	12.446	11.958	Up	Q4
P00374	DHFR	0.43	0.457	0.481	0.456	Down	Q2
P00387	CYB5R3	7.381	6.879	6.912	7.05733	Up	Q4
P00390	GSR	0.792	0.816	0.825	0.811
P00395	MT-CO1			3.042	3.042
P00403	MT-CO2	2.197	2.184	2.353	2.24467	Up	Q3
P00414	MT-CO3	3.041	3.338	3.242	3.207	Up	Q3
P00439	PAH	11.195			11.195
P00441	SOD1	0.81	0.823	0.806	0.813
P00450	CP	2.042	2.22	1.892	2.05133	Up	Q3
P00491	PNP	0.435	0.437	0.458	0.443333	Down	Q2
P00492	HPRT1	0.357	0.354	0.34	0.350333	Down	Q2
P00505	GOT2	1.541	1.591	1.56	1.564
P00533	EGFR	0.709	0.681	0.663	0.684333
P00558	PGK1	0.754	0.736	0.741	0.743667
P00568	AK1	0.441	0.424	0.435	0.433333	Down	Q2
P00813	ADA	0.124		0.137	0.1305
P00966	ASS1	0.467	0.484	0.491	0.480667	Down	Q2
P01034	CST3	1.572	2.073	1.778	1.80767
P01112	HRAS	1.63	1.307	1.414	1.45033
P01116	KRAS	1.27	1.082		1.176
P01130	LDLR	1.771	1.746	1.862	1.793
P02462	COL4A1			1.615	1.615
P02545	LMNA	0.7	0.714	0.724	0.712667
P02647	APOA1			3.691	3.691
P02751	FN1		6.117		6.117
P02786	TFRC	0.223	0.232	0.233	0.229333	Down	Q1
P02787	TF			8.474	8.474
P02792	FTL	14.584	13.115	12.768	13.489	Up	Q4
P02794	FTH1	1.437	0.933	1.31	1.22667
P03915	MT-ND5	2.081	2.344	2.677	2.36733	Up	Q3
P03928	MT-ATP8	2.511	2.383	2.372	2.422	Up	Q3
P04040	CAT	2.766	3.089	2.864	2.90633	Up	Q3
P04049	RAF1	0.43	0.383		0.4065
P04062	GBA	1.221	1.177	1.156	1.18467
P04075	ALDOA	0.916	0.926	0.947	0.929667
P04080	CSTB	0.325	0.317	0.344	0.328667	Down	Q2
P04083	ANXA1	0.055	0.052	0.058	0.055	Down	Q1
P04150	NR3C1	0.313	0.301	0.293	0.302333	Down	Q2
P04156	PRNP	2.194	2.412	2.344	2.31667	Up	Q3
P04179	SOD2	6.303	6.076	6.076	6.15167	Up	Q4
P04181	OAT	4.928	4.713	4.839	4.82667	Up	Q4
P04183	TK1	0.355	0.398	0.382	0.378333	Down	Q2
P04406	GAPDH	0.562	0.571	0.577	0.57
P04424	ASL	2.499	2.382	2.059	2.31333	Up	Q3
P04626	ERBB2	2.328	2.191		2.2595
P04632	CAPNS1	0.418	0.451	0.402	0.423667	Down	Q2
P04792	HSPB1	0.152	0.151	0.159	0.154	Down	Q1
P04818	TYMS	0.168	0.17	0.168	0.168667	Down	Q1
P04843	RPN1	1.813	1.793	1.815	1.807
P04844	RPN2	2.463	2.405	2.374	2.414	Up	Q3
P04899	GNAI2	1.167	1.094	1.12	1.127
P04920	SLC4A2			1.116	1.116
P05023	ATP1A1	5.084	5.036	5.043	5.05433	Up	Q4
P05026	ATP1B1	11.016	10.084	9.951	10.3503	Up	Q4
P05067	APP	0.959	0.832	0.906	0.899
P05091	ALDH2	11.927	11.209	11.309	11.4817	Up	Q4
P05114	HMGN1	0.796	0.806	0.816	0.806
P05141	SLC25A5	1.696	1.737	1.609	1.68067
P05161	ISG15	0.216	0.213	0.213	0.214	Down	Q1
P05165	PCCA	4.261	3.913	4.101	4.09167	Up	Q4
P05166	PCCB	3.362	3.632	3.817	3.60367	Up	Q3
P05187	ALPP	0.052	0.052	0.052	0.052	Down	Q1
P05198	EIF2S1	0.701	0.698	0.718	0.705667
P05204	HMGN2	1.073	1.005	0.978	1.01867
P05362	ICAM1	25.319	30.746	29.228	28.431	Up	Q4
P05386	RPLP1	0.977	0.984	0.886	0.949
P05387	RPLP2	0.915	0.912	0.928	0.918333
P05388	RPLP0	0.892	0.89	0.907	0.896333
P05413	FABP3		0.185	0.2	0.1925
P05423	POLR3D	0.614	0.547	0.6	0.587
P05455	SSB	0.844	0.837	0.853	0.844667
P05556	ITGB1	1.06	1.136	1.116	1.104
P05976	MYL1	0.386	0.369	0.39	0.381667	Down	Q2
P06132	UROD	1.72	1.652	1.563	1.645
P06213	INSR	7.14	3.46	4.042	4.88067	Up	Q4
P06280	GLA	0.542	0.522	0.498	0.520667
P06454	PTMA	0.322	0.338	0.329	0.329667	Down	Q2
P06493	CDK1	0.52	0.546	0.533	0.533
P06576	ATP5B	2.608	2.667	2.578	2.61767	Up	Q3
P06703	S100A6	0.055	0.05	0.057	0.054	Down	Q1
P06730	EIF4E	1.27	1.13	1.086	1.162
P06733	ENO1	0.45	0.452	0.452	0.451333	Down	Q2
P06737	PYGL	1.73	1.725	1.753	1.736
P06744	GPI	0.765	0.786	0.808	0.786333
P06746	POLB	0.996	1.149	1.094	1.07967
P06748	NPM1	1.525	1.558	1.563	1.54867
P06753	TPM3	0.899	0.865	0.86	0.874667
P06756	ITGAV	1.506	1.245	1.392	1.381
P06865	HEXA	1.233	1.252	1.228	1.23767
P07099	EPHX1	5.174	5.718	5.722	5.538	Up	Q4
P07108	DBI	1.033	0.985	1.036	1.018
P07195	LDHB	0.054	0.057	0.061	0.0573333	Down	Q1
P07199	CENPB			1.064	1.064
P07203	GPX1	0.333	0.266	0.268	0.289	Down	Q2
P07225	PROS1	4.379			4.379
P07237	P4HB	3.219	3.33	3.397	3.31533	Up	Q3
P07305	H1F0	6.272	4.827	3.832	4.977	Up	Q4
P07339	CTSD	5.936	6.373	5.871	6.06	Up	Q4
P07355	ANXA2	0.055	0.059	0.06	0.058	Down	Q1
P07384	CAPN1	0.742	0.798	0.813	0.784333
P07437	TUBB	0.847	0.915	0.884	0.882
P07602	PSAP	1.339	1.557	1.847	1.581
P07686	HEXB	2.77	2.907	2.74	2.80567	Up	Q3
P07711	CTSL		0.984		0.984
P07741	APRT	1.235	1.342	1.23	1.269
P07814	EPRS	1.403	1.41	1.446	1.41967
P07858	CTSB	7.072	7.701	7.163	7.312	Up	Q4
P07900	HSP90AA1	0.463	0.494	0.464	0.473667	Down	Q2
P07902	GALT	1.355	1.205	1.049	1.203
P07910	HNRNPC	1.569	1.569	1.515	1.551
P07919	UQCRH	1.552	1.546	1.467	1.52167
P07942	LAMB1	4.491	4.294	4.444	4.40967	Up	Q4
P07947	YES1	1.604	1.76	1.847	1.737
P07948	LYN	2.32	1.983	2.437	2.24667	Up	Q3
P07954	FH	1.56	1.58	1.567	1.569
P08047	SP1	0.798	0.784	0.83	0.804
P08069	IGF1R	3.313	3.262		3.2875
P08133	ANXA6	1.716	1.74	1.799	1.75167
P08174	CD55	0.145	0.152	0.152	0.149667	Down	Q1
P08183	ABCB1	67.981	65.479	67.728	67.0627	Up	Q4
P08195	SLC3A2	1.034	1.025	1.047	1.03533
P08236	GUSB	0.84			0.84
P08237	PFKM	0.052	0.06	0.056	0.056	Down	Q1
P08238	HSP90AB1	0.683	0.704	0.704	0.697
P08240	SRPR	2.015	2.11	2.208	2.111	Up	Q3
P08243	ASNS	1.627	1.623	1.681	1.64367
P08397	HMBS	0.641	0.641	0.543	0.608333
P08559	PDHA1	1.866	1.884	1.96	1.90333
P08574	CYC1	1.328	1.396	1.29	1.338
P08579	SNRPB2	1.357	1.348	1.295	1.33333
P08581	MET	0.65	0.635	0.673	0.652667
P08621	SNRNP70	0.786	0.857	0.833	0.825333
P08651	NFIC	0.307	0.386	0.332	0.341667	Down	Q2
P08670	VIM	0.047	0.043	0.051	0.047	Down	Q1
P08727	KRT19		0.194	0.192	0.193
P08754	GNAI3	1.541	1.399	1.534	1.49133
P08758	ANXA5	0.963	0.971	0.988	0.974
P08865	RPSA	0.778	0.854	0.902	0.844667
P08962	CD63	3.872		4.465	4.1685
P09001	MRPL3	2.532	2.672	2.555	2.58633	Up	Q3
P09012	SNRPA	0.91	0.95	0.923	0.927667
P09104	ENO2	1.552	1.788	1.612	1.65067
P09110	ACAA1	4.574	4.522	4.749	4.615	Up	Q4
P09132	SRP19		0.597	0.745	0.671
P09211	GSTP1	0.09	0.061	0.067	0.0726667	Down	Q1
P09234	SNRPC	0.886	0.922	0.895	0.901
P09327	VIL1		3.107	5.488	4.2975
P09382	LGALS1	0.322	0.339	0.335	0.332	Down	Q2
P09417	QDPR	3.779	3.256	3.481	3.50533	Up	Q3
P09429	HMGB1	0.687	0.672	0.685	0.681333
P09493	TPM1	1.261	1.284	1.423	1.32267
P09496	CLTA	1.481	1.399	1.422	1.434
P09497	CLTB	0.58	0.474	0.503	0.519
P09525	ANXA4	3.751	3.922	3.814	3.829	Up	Q3
P09543	CNP	3.913	4.19	4.135	4.07933	Up	Q4
P09601	HMOX1	2.806	2.806	2.661	2.75767	Up	Q3
P09622	DLD	1.748	1.748	1.701	1.73233
P09651	HNRNPA1	1.584	1.668	1.657	1.63633
P09661	SNRPA1	1.404	1.338	1.262	1.33467
P09668	CTSH		32.647		32.647
P09669	COX6C	1.273	2.061	1.994	1.776
P09874	PARP1	0.524	0.515	0.519	0.519333
P09884	POLA1	0.309	0.244	0.25	0.267667	Down	Q2
P09913	IFIT2		1.339		1.339
P09914	IFIT1		0.147		0.147
P09923	ALPI	0.055	0.054	0.054	0.0543333	Down	Q1
P09960	LTA4H	0.779	0.779	0.779	0.779
P09972	ALDOC	0.978	1	0.993	0.990333
P0C221	CCDC175	0.988			0.988
P0C7P0	CISD3	2.128	1.787	2.194	2.03633	Up	Q3
P0CG08	GPR89B			1.591	1.591
P0CG12	CHTF8	0.737	0.726	0.707	0.723333
P0CG30	GSTT2B		0.047	0.063	0.055
P0CJ79	ZNF888		1.22		1.22
P0CW22	RPS17L	0.772	0.794	0.794	0.786667
P0DJ93	SMIM13		1.35		1.35
P0DMN0	SULT1A4	2.853	3.1	2.806	2.91967	Up	Q3
P0DMV9	HSPA1A	0.396	0.407	0.412	0.405	Down	Q2
P10155	TROVE2	0.874	0.888	0.883	0.881667
P10176	COX8A	2.339		2.241	2.29
P10253	GAA	2.976	3.377	3.254	3.20233	Up	Q3
P10301	RRAS	0.236	0.258	0.282	0.258667	Down	Q2
P10316	HLA-A	0.552	0.495	0.524	0.523667
P10321	HLA-C	0.073	0.072	0.048	0.0643333	Down	Q1
P10398	ARAF	0.304	0.345	0.334	0.327667	Down	Q2
P10412	HIST1H1E	1.068	0.924	0.947	0.979667
P10515	DLAT	1.788	1.692	1.813	1.76433
P10586	PTPRF	0.223	0.296	0.225	0.248	Down	Q1
P10589	NR2F1	1.924	1.858	1.742	1.84133
P10599	TXN	0.428	0.4	0.425	0.417667	Down	Q2
P10606	COX5B	2.339	2.283	2.249	2.29033	Up	Q3
P10619	CTSA	5.785	5.82	6.229	5.94467	Up	Q4
P10620	MGST1	0.957	0.897	0.882	0.912
P10636	MAPT	2.52	2.673	3.282	2.825	Up	Q3
P10644	PRKAR1A	0.778	0.758	0.765	0.767
P10646	TFPI	5.931		6.103	6.017
P10768	ESD	1.508	1.474	1.463	1.48167
P10809	HSPD1	2.353	2.403	2.364	2.37333	Up	Q3
P10909	CLU	0.241	0.205	0.219	0.221667	Down	Q1
P11021	HSPA5	3.426	3.46	3.429	3.43833	Up	Q3
P11047	LAMC1	4.101	4.176	4.384	4.22033	Up	Q4
P11142	HSPA8	0.833	0.835	0.851	0.839667
P11166	SLC2A1	13.818	13.319	13.89	13.6757	Up	Q4
P11171	EPB41	1.964	2.087	2.24	2.097	Up	Q3
P11172	UMPS	0.911	0.929	0.928	0.922667
P11177	PDHB	1.967	1.976	2.163	2.03533	Up	Q3
P11182	DBT	0.842	0.683	0.815	0.78
P11216	PYGB	2.073	2.067	2.006	2.04867	Up	Q3
P11233	RALA	1.741	1.686	1.862	1.763
P11234	RALB	1.537	1.348	1.344	1.40967
P11274	BCR		1.714	1.693	1.7035
P11279	LAMP1	0.644	0.769	0.746	0.719667
P11310	ACADM	2.471	2.546	2.489	2.502	Up	Q3
P11387	TOP1	0.761	0.775	0.816	0.784
P11388	TOP2A	0.395	0.368	0.38	0.381	Down	Q2
P11413	G6PD	1.115	1.112	1.102	1.10967
P11441	UBL4A	0.771	0.855	0.801	0.809
P11498	PC	4.663	4.668	4.771	4.70067	Up	Q4
P11532	DMD	1.061	0.896	1.043	1
P11586	MTHFD1	0.598	0.61	0.632	0.613333
P11717	IGF2R	6.188	5.92	5.826	5.978	Up	Q4
P11766	ADH5	0.823	0.818	0.811	0.817333
P11802	CDK4	0.381	0.351	0.372	0.368	Down	Q2
P11908	PRPS2	0.292	0.278	0.29	0.286667	Down	Q2
P11940	PABPC1	0.782	0.811	0.853	0.815333
P12004	PCNA	0.598	0.612	0.632	0.614
P12074	COX6A1	2.125	2.537	2.583	2.415	Up	Q3
P12081	HARS	0.76	0.794	0.773	0.775667
P12109	COL6A1	0.313	0.341	0.357	0.337	Down	Q2
P12235	SLC25A4	4.637	4.721	4.279	4.54567	Up	Q4
P12236	SLC25A6	1.327	1.341	1.376	1.348
P12268	IMPDH2	1.291	1.312	1.278	1.29367
P12270	TPR	1.286	1.253	1.318	1.28567
P12277	CKB	0.111	0.115	0.114	0.113333	Down	Q1
P12429	ANXA3	0.089	0.106	0.079	0.0913333	Down	Q1
P12694	BCKDHA	1.848	1.735	1.817	1.8
P12814	ACTN1	1.235	1.215	1.202	1.21733
P12931	SRC	3.279	3.976		3.6275
P12955	PEPD	2.671	2.634	2.921	2.742	Up	Q3
P12956	XRCC6	0.919	0.923	0.938	0.926667
P13010	XRCC5	1.126	1.209	1.17	1.16833
P13051	UNG	1.9	1.803	1.879	1.86067
P13073	COX4I1	2.27	2.231	2.327	2.276	Up	Q3
P13284	IFI30	0.404	0.396	0.372	0.390667	Down	Q2
P13473	LAMP2	5.792	5.33	5.63	5.584	Up	Q4
P13489	RNH1	1.27	1.317	1.296	1.29433
P13498	CYBA		4.397	4.49	4.4435
P13639	EEF2	0.762	0.782	0.757	0.767
P13667	PDIA4	2.26	2.298	2.294	2.284	Up	Q3
P13674	P4HA1	2.907	2.822	2.832	2.85367	Up	Q3
P13693	TPT1	0.882	0.948	0.879	0.903
P13716	ALAD		4.937	8.66	6.7985
P13797	PLS3	0.321	0.312	0.326	0.319667	Down	Q2
P13798	APEH	1.584	1.643	1.984	1.737
P13804	ETFA	2.898	2.982	3.002	2.96067	Up	Q3
P13807	GYS1	0.283	0.309	0.322	0.304667	Down	Q2
P13861	PRKAR2A	2.233	2.179	2.142	2.18467	Up	Q3
P13928	ANXA8			0.055	0.055
P13984	GTF2F2	0.96	0.972	0.979	0.970333
P13987	CD59	1.191	1.111	1.28	1.194
P13995	MTHFD2	1.627	1.699	1.733	1.68633
P14174	MIF	1.195	1.138	1.129	1.154
P14209	CD99	0.761	0.732	0.782	0.758333
P14314	PRKCSH	3.673	3.757	3.815	3.74833	Up	Q3
P14324	FDPS	0.447	0.478	0.465	0.463333	Down	Q2
P14373	TRIM27	1.868	2.151	2.175	2.06467	Up	Q3
P14384	CPM			0.03	0.03
P14406	COX7A2		2.337		2.337
P14550	AKR1A1	2.9	2.891	2.85	2.88033	Up	Q3
P14618	PKM	0.33	0.342	0.34	0.337333	Down	Q2
P14625	HSP90B1	2.608	2.734	2.637	2.65967	Up	Q3
P14635	CCNB1	0.597	0.47	0.798	0.621667
P14649	MYL6B	0.953	0.982	0.969	0.968
P14735	IDE	1.026	1.054	1.008	1.02933
P14854	COX6B1	2.266	2.487	2.356	2.36967	Up	Q3
P14866	HNRNPL	1.741	1.75	1.799	1.76333
P14868	DARS	1.564	1.592	1.684	1.61333
P14923	JUP	0.455	0.463	0.446	0.454667	Down	Q2
P14927	UQCRB	1.324	1.393	1.474	1.397
P15056	BRAF		0.542		0.542
P15104	GLUL	9.331	9.781	9.904	9.672	Up	Q4
P15121	AKR1B1	0.24	0.254	0.245	0.246333	Down	Q1
P15151	PVR	1.461	1.647	1.57	1.55933
P15170	GSPT1	0.682	0.695	0.711	0.696
P15289	ARSA	2.054	1.792	1.84	1.89533
P15291	B4GALT1	0.441		0.395	0.418
P15311	EZR	0.709	0.648	0.642	0.666333
P15336	ATF2	1.44	1.99		1.715
P15374	UCHL3	0.509	0.495	0.521	0.508333
P15408	FOSL2	0.527	0.575	0.761	0.621
P15529	CD46	1.341	1.337	1.323	1.33367
P15531	NME1	0.749	0.747	0.677	0.724333
P15559	NQO1	1.787	1.942	1.817	1.84867
P15586	GNS	1.317	1.466	1.453	1.412
P15735	PHKG2	0.728	0.93	0.683	0.780333
P15848	ARSB	20.605	17.366	15.419	17.7967	Up	Q4
P15880	RPS2	0.647	0.645	0.637	0.643
P15907	ST6GAL1	0.402			0.402
P15924	DSP	1.431	1.467	1.425	1.441
P15927	RPA2	0.411	0.412	0.42	0.414333	Down	Q2
P15941	MUC1			0.058	0.058
P16070	CD44	0.036	0.047	0.041	0.0413333	Down	Q1
P16083	NQO2	0.248		0.26	0.254
P16104	H2AFX	1.193	1.764		1.4785
P16152	CBR1	0.296	0.306	0.302	0.301333	Down	Q2
P16219	ACADS	9.802	10.247	9.11	9.71967	Up	Q4
P16220	CREB1			1.184	1.184
P16278	GLB1	2.321	2.265	2.512	2.366	Up	Q3
P16333	NCK1	0.409	0.355	0.416	0.393333	Down	Q2
P16383	GCFC2	1.04		1.564	1.302
P16401	HIST1H1B	0.146	0.142	0.143	0.143667	Down	Q1
P16403	HIST1H1C	1.087	1.508	1.225	1.27333
P16422	EPCAM	3.941		4.51	4.2255
P16435	POR	5.195	5.201	5.13	5.17533	Up	Q4
P16455	MGMT	0.336	0.358	0.365	0.353	Down	Q2
P16591	FER	3.719	3.917	4.179	3.93833	Up	Q3
P16615	ATP2A2	1.786	1.795	1.776	1.78567
P16930	FAH	4.162	3.876	3.964	4.00067	Up	Q4
P16949	STMN1	0.891	0.917	0.921	0.909667
P16989	YBX3	0.331	0.33	0.347	0.336	Down	Q2
P17028	ZNF24	1.956	2.103	2	2.01967	Up	Q3
P17039	ZNF30			1.354	1.354
P17050	NAGA	1.074	1.133	1.136	1.11433
P17066	HSPA6	0.921	1.074	1.038	1.011
P17096	HMGA1	1.166	1.208	1.192	1.18867
P17174	GOT1	3.878	3.83	3.796	3.83467	Up	Q3
P17252	PRKCA	2.739	2.738	2.852	2.77633	Up	Q3
P17275	JUNB			0.503	0.503
P17301	ITGA2	6.304	6.182	5.897	6.12767	Up	Q4
P17480	UBTF	1.088	1.055	1.015	1.05267
P17544	ATF7	1.289	1.027	0.985	1.10033
P17568	NDUFB7	1.762	1.728	1.585	1.69167
P17612	PRKACA	0.96	0.963	0.969	0.964
P17655	CAPN2	0.141	0.149	0.141	0.143667	Down	Q1
P17676	CEBPB	1.622	1.351	1.739	1.57067
P17706	PTPN2	0.539	0.46	0.494	0.497667	Down	Q2
P17812	CTPS1	0.724	0.758	0.73	0.737333
P17844	DDX5	1.373	1.358	1.431	1.38733
P17858	PFKL	0.737	0.775	0.751	0.754333
P17931	LGALS3	0.09	0.106	0.089	0.095	Down	Q1
P17980	PSMC3	1.045	1.034	1.01	1.02967
P17987	TCP1	1.005	0.981	0.969	0.985
P18031	PTPN1	2.032	1.931	1.951	1.97133
P18074	ERCC2	1.173	1.302	1.186	1.22033
P18077	RPL35A	0.771	0.747	0.745	0.754333
P18084	ITGB5	1.705	1.707	1.711	1.70767
P18085	ARF4	1.25	1.278	1.279	1.269
P18124	RPL7	0.504	0.485	0.54	0.509667
P18206	VCL	0.377	0.382	0.372	0.377	Down	Q2
P18583	SON	1.878	1.813	1.787	1.826
P18615	NELFE	0.917	1.09	0.936	0.981
P18621	RPL17	0.736	0.777	0.778	0.763667
P18669	PGAM1	0.684	0.705	0.712	0.700333
P18754	RCC1	1.056	1.014	1.073	1.04767
P18827	SDC1	1.996	1.918	1.646	1.85333
P18846	ATF1	0.662			0.662
P18858	LIG1	0.418	0.405	0.458	0.427	Down	Q2
P18859	ATP5J	2.64	2.731	2.821	2.73067	Up	Q3
P18887	XRCC1	1.123	1.073	1.104	1.1
P19105	MYL12A	0.676	0.686	0.693	0.685
P19174	PLCG1	0.978	1.002	1.043	1.00767
P19256	CD58	0.754			0.754
P19338	NCL	0.844	0.863	0.877	0.861333
P19387	POLR2C	1.198	1.231	1.284	1.23767
P19388	POLR2E	1.256	1.179	1.151	1.19533
P19404	NDUFV2	2.784	2.798	2.828	2.80333	Up	Q3
P19447	ERCC3	0.799	0.872	0.902	0.857667
P19525	EIF2AK2	0.433	0.449	0.449	0.443667	Down	Q2
P19623	SRM	0.483	0.507	0.499	0.496333	Down	Q2
P19784	CSNK2A2	0.817	0.733	0.787	0.779
P19823	ITIH2	7.469			7.469
P19838	NFKB1	0.964	1.038	1.076	1.026
P20020	ATP2B1	2.949	2.616	2.901	2.822	Up	Q3
P20042	EIF2S2	0.734	0.728	0.737	0.733
P20073	ANXA7	1.238	1.307	1.173	1.23933
P20226	TBP		1.478	1.37	1.424
P20290	BTF3	0.435	0.454	0.431	0.44	Down	Q2
P20338	RAB4A	3.604	3.814	3.564	3.66067	Up	Q3
P20339	RAB5A	1.187	1.052	1.166	1.135
P20340	RAB6A	1.559	1.758	1.834	1.717
P20585	MSH3	0.602	0.578	0.576	0.585333
P20618	PSMB1	0.849	0.883	0.851	0.861
P20645	M6PR	1.081	1.091	1.182	1.118
P20674	COX5A	1.921	2.02	1.884	1.94167
P20700	LMNB1	1.704	1.819	1.762	1.76167
P20810	CAST	0.599	0.603	0.664	0.622
P20839	IMPDH1	0.303	0.335	0.314	0.317333	Down	Q2
P20851	C4BPB	3.687	4.559	6.065	4.77033	Up	Q4
P20933	AGA		3.095		3.095
P20936	RASA1	0.916	1.017		0.9665
P20962	PTMS	0.853	0.87	0.912	0.878333
P21127	CDK11B	0.753	0.808	0.857	0.806
P21266	GSTM3	0.393	0.384	0.413	0.396667	Down	Q2
P21281	ATP6V1B2	1.886	1.888	1.988	1.92067
P21283	ATP6V1C1	1.788	1.97	1.95	1.90267
P21291	CSRP1	0.147	0.138	0.147	0.144	Down	Q1
P21333	FLNA	0.324	0.328	0.329	0.327	Down	Q2
P21359	NF1	0.653	0.645	0.783	0.693667
P21399	ACO1	0.72	0.749	0.752	0.740333
P21580	TNFAIP3	1.326	1.229	1.285	1.28
P21695	GPD1	1.828			1.828
P21796	VDAC1	2.437	2.465	2.441	2.44767	Up	Q3
P21912	SDHB	1.765	1.648	1.864	1.759
P21926	CD9	0.5	0.456	0.635	0.530333
P21953	BCKDHB	1.877	2.05	2.23	2.05233	Up	Q3
P21964	COMT	7.407	7.889	7.973	7.75633	Up	Q4
P21980	TGM2	1.828	1.674	1.711	1.73767
P22033	MUT	3.265	3.363	3.302	3.31	Up	Q3
P22059	OSBP	0.935	0.891	0.897	0.907667
P22061	PCMT1	1.147	1.231	1.22	1.19933
P22087	FBL	1.696	1.733	1.706	1.71167
P22102	GART	0.675	0.656	0.657	0.662667
P22234	PAICS	0.703	0.704	0.753	0.72
P22307	SCP2	5.195	4.974	5.119	5.096	Up	Q4
P22314	UBA1	0.473	0.485	0.477	0.478333	Down	Q2
P22392	NME2	0.599	0.633	0.648	0.626667
P22570	FDXR	18.319	17.812	18.59	18.2403	Up	Q4
P22626	HNRNPA2B1	1.359	1.384	1.37	1.371
P22670	RFX1	0.687	0.777	0.603	0.689
P22681	CBL	0.377	0.33	0.339	0.348667	Down	Q2
P22694	PRKACB	1.023		0.76	0.8915
P22695	UQCRC2	1.955	1.857	1.946	1.91933
P22830	FECH	0.706	0.777	0.762	0.748333
P23193	TCEA1	1.431	1.396	1.421	1.416
P23229	ITGA6	2.648	1.808	1.812	2.08933	Up	Q3
P23246	SFPQ	1.337	1.375	1.38	1.364
P23258	TUBG1	0.561	0.61	0.588	0.586333
P23284	PPIB	1.718	1.759	1.714	1.73033
P23368	ME2	1.631	1.641	1.646	1.63933
P23381	WARS	1.22	1.301	1.235	1.252
P23396	RPS3	0.707	0.706	0.707	0.706667
P23434	GCSH	2.007	2.171	2.186	2.12133	Up	Q3
P23443	RPS6KB1	0.683		0.871	0.777
P23458	JAK1	1.979	2.846	2.143	2.32267	Up	Q3
P23497	SP100	0.251	0.254	0.202	0.235667	Down	Q1
P23511	NFYA		1.045	1.113	1.079
P23526	AHCY	1.384	1.374	1.441	1.39967
P23528	CFL1	0.671	0.674	0.664	0.669667
P23588	EIF4B	0.618	0.607	0.602	0.609
P23634	ATP2B4	1.241	1.227	1.316	1.26133
P23677	ITPKA		5.348		5.348
P23786	CPT2	2.407	2.497	2.345	2.41633	Up	Q3
P23919	DTYMK	0.987	1.038	1.032	1.019
P23921	RRM1	0.134	0.128	0.131	0.131	Down	Q1
P24386	CHM	0.753	0.905		0.829
P24390	KDELR1	2.71	2.327	2.537	2.52467	Up	Q3
P24534	EEF1B2	0.843	0.825	0.823	0.830333
P24539	ATP5F1	2.423	2.441	2.494	2.45267	Up	Q3
P24666	ACP1	1.189	1.042	1.032	1.08767
P24752	ACAT1	1.656	1.683	1.662	1.667
P24844	MYL9	2.769	2.648	2.511	2.64267	Up	Q3
P24928	POLR2A	1.368	1.362	1.308	1.346
P24941	CDK2	0.436	0.439	0.42	0.431667	Down	Q2
P25054	APC	1.105		1.208	1.1565
P25098	ADRBK1			0.549	0.549
P25205	MCM3	0.54	0.535	0.54	0.538333
P25325	MPST	2.159	2.275	2.226	2.22	Up	Q3
P25398	RPS12	0.892	0.898	0.912	0.900667
P25440	BRD2	0.515	0.573	0.57	0.552667
P25490	YY1	0.564	0.56	0.566	0.563333
P25685	DNAJB1	1.417	1.44	1.414	1.42367
P25686	DNAJB2	1.488	0.822	1.454	1.25467
P25705	ATP5A1	2.545	2.335	2.526	2.46867	Up	Q3
P25786	PSMA1	0.778	0.809	0.794	0.793667
P25787	PSMA2	0.841	0.868	0.87	0.859667
P25788	PSMA3	0.809	0.829	0.812	0.816667
P25789	PSMA4	0.908	0.862	0.82	0.863333
P25815	S100P	0.976	1.459	1.34	1.25833
P26006	ITGA3	0.062			0.062
P26038	MSN	0.045	0.095	0.048	0.0626667	Down	Q1
P26196	DDX6	0.881	0.948	0.97	0.933
P26358	DNMT1	0.585	0.5	0.564	0.549667
P26368	U2AF2	1.081	1.093	1.174	1.116
P26373	RPL13	0.659	0.732	0.715	0.702
P26440	IVD	3.413	2.972	3.187	3.19067	Up	Q3
P26447	S100A4	0.06	0.059	0.067	0.062	Down	Q1
P26572	MGAT1		4.888	4.582	4.735
P26583	HMGB2	0.985	1.056	1.032	1.02433
P26599	PTBP1	1.636	1.617	1.593	1.61533
P26639	TARS	0.403	0.411	0.399	0.404333	Down	Q2
P26640	VARS	0.718	0.743	0.771	0.744
P26641	EEF1G	0.676	0.721	0.702	0.699667
P26885	FKBP2	1.665	1.662	1.758	1.695
P27105	STOM	1.104	1.092	1.148	1.11467
P27144	AK4	3.349	3.522	3.362	3.411	Up	Q3
P27338	MAOB	1.077	1.038	1.135	1.08333
P27348	YWHAQ	0.888	0.935	0.882	0.901667
P27361	MAPK3	0.66	0.755	0.697	0.704
P27448	MARK3	0.514	0.538	0.474	0.508667
P27487	DPP4		6.382	23.32	14.851
P27540	ARNT			0.371	0.371
P27635	RPL10	0.741	0.745	0.789	0.758333
P27694	RPA1	0.404	0.4	0.415	0.406333	Down	Q2
P27695	APEX1	0.614	0.616	0.622	0.617333
P27707	DCK	1.761	1.598	1.749	1.70267
P27708	CAD	0.512	0.503	0.504	0.506333
P27797	CALR	1.931	1.95	1.976	1.95233
P27816	MAP4	0.913	0.92	0.925	0.919333
P27824	CANX	2.54	2.544	2.608	2.564	Up	Q3
P28062	PSMB8	0.367	0.393	0.394	0.384667	Down	Q2
P28066	PSMA5	0.813	0.833	0.864	0.836667
P28070	PSMB4	0.881	0.879	0.894	0.884667
P28072	PSMB6	0.872	0.909	0.912	0.897667
P28074	PSMB5	0.95	0.988	0.958	0.965333
P28288	ABCD3	1.506	1.552	1.496	1.518
P28290	SSFA2	0.309	0.314	0.284	0.302333	Down	Q2
P28300	LOX			7.399	7.399
P28331	NDUFS1	2.383	2.389	2.576	2.44933	Up	Q3
P28332	ADH6			0.894	0.894
P28340	POLD1	0.426	0.435	0.426	0.429	Down	Q2
P28347	TEAD1		0.93	1.302	1.116
P28370	SMARCA1	4.763	2.228	4.863	3.95133
P28482	MAPK1	1.94	1.815	1.866	1.87367
P28715	ERCC5		0.333		0.333
P28799	GRN	1.891	1.732	1.694	1.77233
P28838	LAP3	4.94	5.242	4.938	5.04	Up	Q4
P29083	GTF2E1	0.736	0.736	0.841	0.771
P29084	GTF2E2	0.61	0.627	0.587	0.608
P29144	TPP2	0.475	0.443	0.437	0.451667	Down	Q2
P29218	IMPA1	0.892	0.894	0.928	0.904667
P29317	EPHA2	10.308	11.414	10.471	10.731	Up	Q4
P29350	PTPN6	0.38		0.472	0.426
P29353	SHC1	0.457	0.457	0.422	0.445333	Down	Q2
P29372	MPG	0.904	0.756	0.813	0.824333
P29374	ARID4A		1.503		1.503
P29375	KDM5A			0.706	0.706
P29401	TKT	0.347	0.35	0.365	0.354	Down	Q2
P29558	RBMS1	0.531		0.58	0.5555
P29590	PML	0.552	0.576	0.584	0.570667
P29692	EEF1D	0.594	0.608	0.608	0.603333
P29966	MARCKS	0.295	0.312	0.305	0.304	Down	Q2
P29992	GNA11	2.766	2.681	2.705	2.71733	Up	Q3
P30038	ALDH4A1	27.267	25.098	29.063	27.1427	Up	Q4
P30040	ERP29	2.865	2.943	2.972	2.92667	Up	Q3
P30041	PRDX6	0.504	0.502	0.495	0.500333
P30042	C21orf33	2.669	2.654	2.76	2.69433	Up	Q3
P30043	BLVRB	0.278	0.281	0.286	0.281667	Down	Q2
P30044	PRDX5	0.623	0.666	0.666	0.651667
P30046	DDT	0.804	0.855	0.867	0.842
P30047	GCHFR	0.978	1.178	1.041	1.06567
P30048	PRDX3	2.007	2.012	2.119	2.046	Up	Q3
P30049	ATP5D	2.237	2.259	2.465	2.32033	Up	Q3
P30050	RPL12	0.898	0.901	0.933	0.910667
P30084	ECHS1	2.573	2.587	2.611	2.59033	Up	Q3
P30085	CMPK1	0.757	0.8	0.696	0.751
P30086	PEBP1	2.436	2.498	2.634	2.52267	Up	Q3
P30101	PDIA3	2.211	2.263	2.305	2.25967	Up	Q3
P30153	PPP2R1A	0.729	0.758	0.738	0.741667
P30154	PPP2R1B	0.355	0.344	0.336	0.345	Down	Q2
P30260	CDC27	0.616	0.582	0.575	0.591
P30405	PPIF	2.971	3.335	3.105	3.137	Up	Q3
P30408	TM4SF1		1.461	1.912	1.6865
P30414	NKTR	1.269	1.163	1.152	1.19467
P30419	NMT1	0.821	0.833	0.772	0.808667
P30508	HLA-C	0.301	0.308	0.311	0.306667	Down	Q2
P30519	HMOX2	1.877	1.932	2.041	1.95
P30520	ADSS	0.873	0.876	0.894	0.881
P30533	LRPAP1	2.546	2.268	2.379	2.39767	Up	Q3
P30566	ADSL	1.392	1.449	1.569	1.47
P30622	CLIP1	0.39	0.409	0.387	0.395333	Down	Q2
P30626	SRI	0.053	0.057	0.058	0.056	Down	Q1
P30711	GSTT1	3.343	3.439	3.932	3.57133	Up	Q3
P30740	SERPINB1	0.636	0.659	0.65	0.648333
P30825	SLC7A1	2.192	2.296	2.226	2.238	Up	Q3
P30837	ALDH1B1	13.484	13.85	13.792	13.7087	Up	Q4
P30876	POLR2B	0.924	0.925	0.92	0.923
P31040	SDHA	1.365	1.376	1.38	1.37367
P31150	GDI1	0.836	0.804	0.902	0.847333
P31153	MAT2A	0.366	0.368	0.376	0.37	Down	Q2
P31321	PRKAR1B	0.478	0.417	0.398	0.431	Down	Q2
P31327	CPS1	0.059	0.062	0.061	0.0606667	Down	Q1
P31350	RRM2	0.362	0.359	0.322	0.347667	Down	Q2
P31483	TIA1	1.282	1.347	1.3	1.30967
P31689	DNAJA1	1.087	1.105	1.121	1.10433
P31749	AKT1			0.747	0.747
P31751	AKT2	0.715		0.877	0.796
P31930	UQCRC1	2.072	2.115	2.086	2.091	Up	Q3
P31937	HIBADH	1.59	1.486	1.654	1.57667
P31939	ATIC	1.034	1.038	1.072	1.048
P31942	HNRNPH3	1.109	1.119	1.095	1.10767
P31943	HNRNPH1	1.316	1.343	1.304	1.321
P31946	YWHAB	0.833	0.886	0.783	0.834
P31947	SFN	0.249	0.288	0.251	0.262667	Down	Q2
P31948	STIP1	0.632	0.626	0.639	0.632333
P31949	S100A11	0.057	0.068	0.067	0.064	Down	Q1
P32004	L1CAM	0.072	0.068	0.067	0.069	Down	Q1
P32119	PRDX2	1.183	1.2	1.14	1.17433
P32121	ARRB2	0.646	0.649	0.715	0.67
P32189	GK		27.553	24.303	25.928
P32320	CDA	0.04	0.048		0.044
P32321	DCTD	2.52			2.52
P32322	PYCR1	4.727	4.518	4.651	4.632	Up	Q4
P32519	ELF1	2.521	2.764	2.465	2.58333	Up	Q3
P32754	HPD	0.768	0.788	0.746	0.767333
P32780	GTF2H1	0.976	1.046	0.938	0.986667
P32856	STX2	0.999			0.999
P32929	CTH	0.539	0.526	0.563	0.542667
P32969	RPL9	0.779	0.825	0.81	0.804667
P33121	ACSL1	5.44	5.452	4.833	5.24167	Up	Q4
P33176	KIF5B	1.062	1.067	1.061	1.06333
P33240	CSTF2	1.735	1.892	1.695	1.774
P33316	DUT	0.333	0.299	0.341	0.324333	Down	Q2
P33527	ABCC1	1.609	1.796	1.597	1.66733
P33897	ABCD1	2.481	2.607	2.538	2.542	Up	Q3
P33981	TTK	0.701	0.622	0.607	0.643333
P33991	MCM4	0.46	0.457	0.467	0.461333	Down	Q2
P33992	MCM5	0.432	0.436	0.421	0.429667	Down	Q2
P33993	MCM7	0.519	0.518	0.517	0.518
P34896	SHMT1	0.65	0.695	0.752	0.699
P34897	SHMT2	2.917	3.037	2.943	2.96567	Up	Q3
P34931	HSPA1L	0.398	0.576	0.719	0.564333
P34932	HSPA4	0.879	0.886	0.886	0.883667
P34949	MPI	0.718	0.736	0.707	0.720333
P35052	GPC1	0.201			0.201
P35080	PFN2	0.273	0.268	0.274	0.271667	Down	Q2
P35221	CTNNA1	0.588	0.587	0.645	0.606667
P35222	CTNNB1	19.162	4.736	30.41	18.1027
P35226	BMI1		2.721		2.721
P35227	PCGF2	6.43		8.08	7.255
P35232	PHB	1.438	1.462	1.454	1.45133
P35237	SERPINB6	0.357	0.38	0.364	0.367	Down	Q2
P35240	NF2		1.112	1.025	1.0685
P35241	RDX	0.354	0.39	0.39	0.378	Down	Q2
P35244	RPA3	0.386	0.433	0.488	0.435667	Down	Q2
P35249	RFC4	0.629	0.603	0.646	0.626
P35250	RFC2	0.569	0.554	0.671	0.598
P35251	RFC1	0.523	0.544	0.578	0.548333
P35268	RPL22	0.709	0.699	0.737	0.715
P35269	GTF2F1	1.135	1.277	1.151	1.18767
P35499	SCN4A	1.267		1.251	1.259
P35520	CBS	0.433	0.438	0.425	0.432	Down	Q2
P35556	FBN2		0.086		0.086
P35573	AGL	0.553	0.573	0.569	0.565
P35580	MYH10	0.761	0.765	0.767	0.764333
P35606	COPB2	1.005	1.045	1.041	1.03033
P35610	SOAT1	0.374	0.357	0.361	0.364	Down	Q2
P35611	ADD1	4.811	6.827	5.422	5.68667	Up	Q4
P35613	BSG	1.718	1.78	1.914	1.804
P35637	FUS	0.805	0.793	0.778	0.792
P35658	NUP214	1.147	1.13	1.172	1.14967
P35659	DEK	1.097	1.01	1.082	1.063
P35754	GLRX	13.564	13.688	14.859	14.037	Up	Q4
P35813	PPM1A	0.696	0.55	0.713	0.653
P35914	HMGCL	2.074	2.224	2.085	2.12767	Up	Q3
P35998	PSMC2	0.95	0.923	0.945	0.939333
P36404	ARL2			1.078	1.078
P36405	ARL3	1.19	1.203	1.134	1.17567
P36406	TRIM23	2.675	1.394	1.314	1.79433
P36507	MAP2K2	0.569	0.575	0.56	0.568
P36542	ATP5C1	2.101	2.207	2.312	2.20667	Up	Q3
P36543	ATP6V1E1	1.943	1.916	2.067	1.97533
P36551	CPOX	4.023	4.099	4.204	4.10867	Up	Q4
P36578	RPL4	0.769	0.76	0.783	0.770667
P36639	NUDT1	0.404	0.438	0.397	0.413	Down	Q2
P36776	LONP1	2.72	2.729	2.721	2.72333	Up	Q3
P36871	PGM1	0.721	0.752	0.771	0.748
P36873	PPP1CC	1.123	0.991	1.173	1.09567
P36915	GNL1	0.563	0.504	0.559	0.542
P36952	SERPINB5	0.052	0.054	0.062	0.056	Down	Q1
P36954	POLR2I	1.284	1.316	1.27	1.29
P36957	DLST	1.921	1.86	1.909	1.89667
P37108	SRP14	1.584	1.598	1.509	1.56367
P37198	NUP62	1.58	1.407	1.432	1.473
P37235	HPCAL1	0.264	0.287	0.283	0.278	Down	Q2
P37268	FDFT1	0.766	0.66	0.622	0.682667
P37802	TAGLN2	0.058	0.061	0.056	0.0583333	Down	Q1
P37837	TALDO1	0.722	0.694	0.697	0.704333
P38117	ETFB	2.975	2.891	2.991	2.95233	Up	Q3
P38159	RBMX	1.433	1.488	1.491	1.47067
P38398	BRCA1		0.946	0.72	0.833
P38432	COIL	1.764	2.061	1.751	1.85867
P38435	GGCX	6.515	5.732	3.899	5.382	Up	Q4
P38570	ITGAE	2.446			2.446
P38571	LIPA		23.959	29.74	26.8495
P38606	ATP6V1A	0.859	0.847	0.842	0.849333
P38646	HSPA9	2.712	2.72	2.673	2.70167	Up	Q3
P38919	EIF4A3	1.47	1.491	1.478	1.47967
P39019	RPS19	0.58	0.557	0.594	0.577
P39023	RPL3	0.89	0.93	0.879	0.899667
P39656	DDOST	2.463	2.441	2.571	2.49167	Up	Q3
P39687	ANP32A	0.52	0.536	0.513	0.523
P39748	FEN1	0.679	0.687	0.682	0.682667
P39880	CUX1	0.845		0.875	0.86
P40121	CAPG	0.245	0.247	0.256	0.249333	Down	Q1
P40123	CAP2	1.192	1.225	1.169	1.19533
P40189	IL6ST	12.423	12.071	13.084	12.526	Up	Q4
P40222	TXLNA	1.32	1.346	1.484	1.38333
P40227	CCT6A	0.908	0.915	0.96	0.927667
P40261	NNMT	0.07	0.093	0.081	0.0813333	Down	Q1
P40306	PSMB10	0.375	0.377	0.344	0.365333	Down	Q2
P40337	VHL			0.95	0.95
P40429	RPL13A	0.823	0.861	0.905	0.863
P40616	ARL1	1.28	1.351	1.288	1.30633
P40692	MLH1	0.465	0.469	0.469	0.467667	Down	Q2
P40763	STAT3	0.715	0.711	0.674	0.7
P40818	USP8	0.7	0.692	0.656	0.682667
P40855	PEX19	0.558	0.656	0.58	0.598
P40925	MDH1	1.5	1.468	1.482	1.48333
P40926	MDH2	2.208	2.337	2.322	2.289	Up	Q3
P40937	RFC5	0.569	0.574	0.589	0.577333
P40938	RFC3	0.71	0.696	0.731	0.712333
P40939	HADHA	3.745	3.732	3.786	3.75433	Up	Q3
P41091	EIF2S3	0.637	0.698	0.68	0.671667
P41208	CETN2	0.989	0.942	1.177	1.036
P41214	EIF2D	0.764	0.825	0.801	0.796667
P41223	BUD31	0.916	1.073	0.949	0.979333
P41227	NAA10	0.63	0.567	0.637	0.611333
P41229	KDM5C	0.351	0.393	0.455	0.399667	Down	Q2
P41236	PPP1R2	0.395	0.404	0.398	0.399	Down	Q2
P41240	CSK	0.699	0.675	0.691	0.688333
P41250	GARS	1.627	1.627	1.677	1.64367
P41252	IARS	1.485	1.543	1.528	1.51867
P41567	EIF1	1.199	1.559	1.605	1.45433
P41743	PRKCI	0.342	0.362	0.373	0.359	Down	Q2
P42025	ACTR1B	1.323	1.318	1.342	1.32767
P42126	ECI1	2.975	2.855	2.925	2.91833	Up	Q3
P42166	TMPO	0.794	0.792	0.784	0.79
P42167	TMPO	0.619	0.613	0.611	0.614333
P42224	STAT1	0.495	0.511	0.498	0.501333
P42226	STAT6	0.322	0.304	0.347	0.324333	Down	Q2
P42285	SKIV2L2	1.283	1.365	1.371	1.33967
P42330	AKR1C3	0.329	1.7	0.321	0.783333
P42345	MTOR	0.682	0.655	0.7	0.679
P42356	PI4KA	1.583	1.859	1.823	1.755
P42566	EPS15	1.262	1.164	1.245	1.22367
P42574	CASP3	3.314	3.416	3.582	3.43733	Up	Q3
P42575	CASP2	0.325	0.34	0.332	0.332333	Down	Q2
P42677	RPS27	0.613	0.578	0.632	0.607667
P42694	HELZ		0.984		0.984
P42695	NCAPD3	0.663	0.447	0.393	0.501
P42696	RBM34	0.737	0.553	0.748	0.679333
P42704	LRPPRC	3.364	3.438	3.434	3.412	Up	Q3
P42765	ACAA2	1.12	1.135	1.155	1.13667
P42766	RPL35	0.647	0.636	0.667	0.65
P42771	CDKN2A	0.164	0.161	0.175	0.166667	Down	Q1
P42773	CDKN2C	1.028	1.082	1.107	1.07233
P42785	PRCP	2.822	2.965	2.874	2.887	Up	Q3
P42858	HTT	1.231	1.47	1.364	1.355
P42892	ECE1	0.93	0.901	0.98	0.937
P43007	SLC1A4	8.01	9.038	8.091	8.37967	Up	Q4
P43034	PAFAH1B1	0.379	0.409	0.414	0.400667	Down	Q2
P43121	MCAM	0.114	0.081	0.11	0.101667	Down	Q1
P43155	CRAT	3.806	4.006	4.039	3.95033	Up	Q3
P43243	MATR3	1.684	1.711	1.661	1.68533
P43246	MSH2	0.672	0.713	0.716	0.700333
P43250	GRK6	1.55	2.033	2.131	1.90467
P43304	GPD2	0.07	0.038	0.138	0.082	Down	Q1
P43307	SSR1	1.471	1.479	1.541	1.497
P43378	PTPN9	0.629			0.629
P43487	RANBP1	0.86	0.828	0.806	0.831333
P43490	NAMPT	0.512	0.508	0.484	0.501333
P43686	PSMC4	1.059	1.119	1.078	1.08533
P43897	TSFM	1.824	1.93	1.806	1.85333
P45880	VDAC2	1.808	1.779	1.791	1.79267
P45954	ACADSB	38.26	37.693	41.95	39.301	Up	Q4
P45973	CBX5	0.921	0.973	0.906	0.933333
P45974	USP5	0.762	0.757	0.775	0.764667
P45983	MAPK8			1.364	1.364
P45984	MAPK9	1.067	1.114	1.037	1.07267
P45985	MAP2K4	0.761	0.761	0.783	0.768333
P46013	MKI67	0.501	0.479	0.504	0.494667	Down	Q2
P46019	PHKA2	0.964	1.004	0.993	0.987
P46020	PHKA1	0.809	0.729	0.757	0.765
P46060	RANGAP1	1.093	1.124	1.08	1.099
P46063	RECQL	0.585	0.584	0.612	0.593667
P46087	NOP2	1.055	1.055	1.114	1.07467
P46100	ATRX	0.774	0.842	0.813	0.809667
P46108	CRK	0.549	0.6	0.59	0.579667
P46109	CRKL	2.177	2.213	2.242	2.21067	Up	Q3
P46199	MTIF2	2.763	2.809	2.612	2.728	Up	Q3
P46379	BAG6	1.394	1.479	1.476	1.44967
P46459	NSF	1.888	1.721	1.848	1.819
P46527	CDKN1B		0.558		0.558
P46734	MAP2K3	0.714	0.969	0.907	0.863333
P46736	BRCC3	0.955	1.062	1.088	1.035
P46776	RPL27A	0.805	0.814	0.818	0.812333
P46777	RPL5	0.74	0.766	0.772	0.759333
P46778	RPL21	0.731	0.784	0.763	0.759333
P46779	RPL28	0.687	0.67	0.665	0.674
P46781	RPS9	0.659	0.68	0.661	0.666667
P46782	RPS5	0.591	0.58	0.594	0.588333
P46783	RPS10	0.639	0.641	0.676	0.652
P46821	MAP1B	3.474	3.752	3.842	3.68933	Up	Q3
P46926	GNPDA1	0.858	0.876	0.858	0.864
P46934	NEDD4	0.669	0.688	0.717	0.691333
P46937	YAP1	0.237	0.249	0.245	0.243667	Down	Q1
P46939	UTRN	11.441	11.465	11.768	11.558	Up	Q4
P46940	IQGAP1	0.163	0.169	0.172	0.168	Down	Q1
P46976	GYG1	0.846	0.763	0.725	0.778
P46977	STT3A	2.313	2.257	2.243	2.271	Up	Q3
P47224	RABIF	0.703	0.784	0.856	0.781
P47712	PLA2G4A	0.096	0.046	0.058	0.0666667	Down	Q1
P47755	CAPZA2	0.775	0.804	0.775	0.784667
P47756	CAPZB	0.8	0.847	0.819	0.822
P47813	EIF1AX	0.629		0.655	0.642
P47897	QARS	2.132	2.17	2.203	2.16833	Up	Q3
P47914	RPL29	0.748	0.977	0.857	0.860667
P47985	UQCRFS1	1.553	1.638	1.578	1.58967
P48029	SLC6A8	1.469		1.625	1.547
P48047	ATP5O	2.408	2.349	2.378	2.37833	Up	Q3
P48059	LIMS1	0.743	0.953	0.94	0.878667
P48067	SLC6A9	1.04	0.799	0.93	0.923
P48147	PREP	1.285	1.394	1.315	1.33133
P48163	ME1			0.425	0.425
P48200	IREB2			0.313	0.313
P48382	RFX5	0.427	0.424	0.426	0.425667	Down	Q2
P48426	PIP4K2A	2.83		2.909	2.8695
P48444	ARCN1	1.071	1.003	1.032	1.03533
P48449	LSS	1.571	1.783	1.77	1.708
P48506	GCLC	0.631	0.649	0.667	0.649
P48507	GCLM	0.26	0.306	0.285	0.283667	Down	Q2
P48509	CD151	1.103	1.26	1.113	1.15867
P48553	TRAPPC10	0.93			0.93
P48556	PSMD8	1.162	1.041	0.966	1.05633
P48634	PRRC2A	1.07	1.128	1.155	1.11767
P48637	GSS	0.946	0.986	0.978	0.97
P48643	CCT5	0.877	0.865	0.862	0.868
P48651	PTDSS1	0.94	1.007	0.952	0.966333
P48723	HSPA13	2.92	2.553	1.747	2.40667	Up	Q3
P48729	CSNK1A1	0.879	1.105	1.022	1.002
P48730	CSNK1D	1.074	1.143	0.939	1.052
P48735	IDH2	11.064	11.821	11.11	11.3317	Up	Q4
P48739	PITPNB	0.877	0.836	0.834	0.849
P48960	CD97	0.215	0.204	0.213	0.210667	Down	Q1
P49005	POLD2	0.465	0.5	0.497	0.487333	Down	Q2
P49006	MARCKSL1	3.61			3.61
P49023	PXN	0.725	0.66	0.718	0.701
P49069	CAMLG	1.921	2.146	2.239	2.102	Up	Q3
P49116	NR2C2		1.726	1.56	1.643
P49137	MAPKAPK2		0.657	0.327	0.492
P49189	ALDH9A1	0.399	0.399	0.388	0.395333	Down	Q2
P49207	RPL34	0.634	0.635	0.626	0.631667
P49247	RPIA	1.554	1.643	1.904	1.70033
P49257	LMAN1	2.53	2.422	2.4	2.45067	Up	Q3
P49321	NASP	1.017	1.005	1.028	1.01667
P49327	FASN	1.291	1.275	1.294	1.28667
P49354	FNTA	0.735	0.66	0.652	0.682333
P49366	DHPS	0.883	0.975	0.892	0.916667
P49368	CCT3	0.863	0.846	0.883	0.864
P49406	MRPL19	2.508	2.751	2.673	2.644	Up	Q3
P49407	ARRB1	0.575	0.767	0.636	0.659333
P49411	TUFM	2.549	2.546	2.491	2.52867	Up	Q3
P49419	ALDH7A1	1.474	1.513	1.487	1.49133
P49441	INPP1			1.268	1.268
P49454	CENPF	1.258	1.146	1.127	1.177
P49458	SRP9	1.714	1.709	1.743	1.722
P49585	PCYT1A	1.257	1.26	1.354	1.29033
P49588	AARS	1.062	1.096	1.072	1.07667
P49589	CARS	1.913	1.879	1.893	1.895
P49590	HARS2	1.603	1.999	1.962	1.85467
P49591	SARS	1.167	1.187	1.212	1.18867
P49593	PPM1F	1.042	1.061	1.131	1.078
P49642	PRIM1	0.346	0.309	0.329	0.328	Down	Q2
P49643	PRIM2	0.328	0.336	0.328	0.330667	Down	Q2
P49711	CTCF	1.923	1.936	1.94	1.933
P49720	PSMB3	0.835	0.878	0.843	0.852
P49721	PSMB2	0.91	0.882	0.893	0.895
P49736	MCM2	0.494	0.5	0.493	0.495667	Down	Q2
P49748	ACADVL	0.929	0.97	0.944	0.947667
P49750	YLPM1	1.332	1.318	1.337	1.329
P49753	ACOT2	4.065			4.065
P49754	VPS41		0.469		0.469
P49755	TMED10	1.826	1.805	1.896	1.84233
P49756	RBM25	1.412	1.366	1.402	1.39333
P49757	NUMB	0.962	0.951	0.964	0.959
P49768	PSEN1	1.255	1.225		1.24
P49770	EIF2B2	0.787	0.814	0.774	0.791667
P49773	HINT1	1.004	0.966	1.012	0.994
P49790	NUP153	0.979	0.998	0.97	0.982333
P49792	RANBP2	1.288	1.272	1.31	1.29
P49815	TSC2	0.768			0.768
P49821	NDUFV1	2.516	2.477	2.391	2.46133	Up	Q3
P49840	GSK3A	1.3	1.145	1.094	1.17967
P49841	GSK3B	0.521	0.504	0.558	0.527667
P49848	TAF6	1.972	2.07	1.967	2.003	Up	Q3
P49902	NT5C2	1.034	1.058	1.029	1.04033
P49903	SEPHS1	0.96	0.972	0.945	0.959
P49914	MTHFS	1.974	2.001	1.999	1.99133
P49915	GMPS	0.45	0.448	0.457	0.451667	Down	Q2
P49916	LIG3	1.028	0.991	0.979	0.999333
P49959	MRE11A	0.785	0.762	0.75	0.765667
P50135	HNMT	3.033	2.656	2.612	2.767	Up	Q3
P50148	GNAQ	2.87	2.785	3.704	3.11967	Up	Q3
P50151	GNG10		0.577	0.675	0.626
P50213	IDH3A	1.137	1.138	1.164	1.14633
P50225	SULT1A1	31.947	48.563	30.262	36.924	Up	Q4
P50238	CRIP1	0.07	0.063	0.067	0.0666667	Down	Q1
P50336	PPOX	0.773	0.794	0.914	0.827
P50395	GDI2	1.451	1.518	1.55	1.50633
P50402	EMD	0.679	0.676	0.68	0.678333
P50416	CPT1A	1.049	1.028	1.022	1.033
P50454	SERPINH1	1.759	1.712	1.743	1.738
P50502	ST13	1.409	1.415	1.38	1.40133
P50542	PEX5	0.686	0.668	0.664	0.672667
P50548	ERF			0.759	0.759
P50552	VASP	0.796	0.831	0.824	0.817
P50570	DNM2	1.511	1.506	1.532	1.51633
P50579	METAP2	0.924	0.922	0.91	0.918667
P50583	NUDT2	0.531	0.542	0.524	0.532333
P50613	CDK7	1.373	1.335	1.556	1.42133
P50747	HLCS	1.041		1.228	1.1345
P50748	KNTC1	1.624	1.922	1.804	1.78333
P50750	CDK9	0.617	0.642	0.68	0.646333
P50851	LRBA	0.721	0.715	0.711	0.715667
P50895	BCAM	6.863	6.192	6.362	6.47233	Up	Q4
P50897	PPT1	2.568	2.49	2.402	2.48667	Up	Q3
P50914	RPL14	0.376	0.369	0.368	0.371	Down	Q2
P50990	CCT8	0.817	0.803	0.813	0.811
P50991	CCT4	0.738	0.745	0.761	0.748
P50995	ANXA11	0.895	0.958	0.961	0.938
P51003	PAPOLA	0.892	0.894	0.952	0.912667
P51114	FXR1	0.526	0.525	0.519	0.523333
P51116	FXR2	0.174	0.172	0.18	0.175333	Down	Q1
P51148	RAB5C	1.939	1.953	1.915	1.93567
P51149	RAB7A	1.242	1.216	1.228	1.22867
P51151	RAB9A	0.524	0.544	0.557	0.541667
P51153	RAB13	0.398	1.913		1.1555
P51159	RAB27A	1.526	1.793		1.6595
P51397	DAP	1.017	0.985	1	1.00067
P51398	DAP3	3.031	2.835	2.934	2.93333	Up	Q3
P51452	DUSP3	1.094	1.132	1.198	1.14133
P51531	SMARCA2	0.649	0.642	0.59	0.627
P51532	SMARCA4	0.999	0.916	0.953	0.956
P51553	IDH3G	0.96	0.99	0.907	0.952333
P51570	GALK1	1.027	0.989	0.977	0.997667
P51571	SSR4	1.727	1.702	1.54	1.65633
P51572	BCAP31	3.496	3.12	3.624	3.41333	Up	Q3
P51580	TPMT	1.078	1.033	1.126	1.079
P51608	MECP2	2.274	2.208	2.469	2.317	Up	Q3
P51610	HCFC1	1.255	1.232	1.224	1.237
P51648	ALDH3A2	0.807	0.826	0.823	0.818667
P51649	ALDH5A1	2.926	2.749	2.98	2.885	Up	Q3
P51659	HSD17B4	2.658	2.326	2.467	2.48367	Up	Q3
P51665	PSMD7	0.82	0.813	0.861	0.831333
P51692	STAT5B	0.189	0.165	0.156	0.17	Down	Q1
P51784	USP11	3.241	3.275	3.202	3.23933	Up	Q3
P51795	CLCN5		2.902	2.639	2.7705
P51798	CLCN7	3.992		3.978	3.985
P51808	DYNLT3	0.241	0.235	0.222	0.232667	Down	Q1
P51809	VAMP7	1.069	1.057	1.081	1.069
P51812	RPS6KA3	1.74	1.979	1.961	1.89333
P51825	AFF1			0.634	0.634
P51857	AKR1D1	1.946		2.052	1.999
P51858	HDGF	0.314	0.312	0.286	0.304	Down	Q2
P51946	CCNH	1.233	1.463	1.581	1.42567
P51948	MNAT1	1.419	1.597	1.486	1.50067
P51970	NDUFA8	3.015	2.954	3.041	3.00333	Up	Q3
P51991	HNRNPA3	1.446	1.518	1.494	1.486
P52209	PGD	0.68	0.707	0.696	0.694333
P52272	HNRNPM	1.59	1.594	1.597	1.59367
P52292	KPNA2	0.554	0.56	0.544	0.552667
P52294	KPNA1	0.595	0.531	0.582	0.569333
P52298	NCBP2			0.955	0.955
P52306	RAP1GDS1	0.779	0.802	0.795	0.792
P52434	POLR2H	0.684	0.758	0.698	0.713333
P52564	MAP2K6	0.289	0.279	0.284	0.284	Down	Q2
P52565	ARHGDIA	1.012	0.992	0.947	0.983667
P52594	AGFG1	0.626	0.658	0.677	0.653667
P52597	HNRNPF	1.32	1.293	1.298	1.30367
P52630	STAT2	0.762	0.591	0.946	0.766333
P52701	MSH6	0.617	0.62	0.613	0.616667
P52732	KIF11	0.358	0.405	0.354	0.372333	Down	Q2
P52735	VAV2	0.919	0.891	0.915	0.908333
P52739	ZNF131	0.711		0.677	0.694
P52747	ZNF143	1.163	0.994	1.204	1.12033
P52756	RBM5	1.096	1.167	1.176	1.14633
P52788	SMS	0.199	0.192	0.206	0.199	Down	Q1
P52789	HK2	0.964	0.978	0.992	0.978
P52815	MRPL12	2.839	2.912	3.261	3.004	Up	Q3
P52888	THOP1	0.531	0.513	0.533	0.525667
P52895	AKR1C2	1.711	2.275	1.514	1.83333
P52907	CAPZA1	0.872	0.918	0.949	0.913
P52943	CRIP2	0.181			0.181
P52948	NUP98	1.355	1.431	1.409	1.39833
P53004	BLVRA	1.091	1.075	1.111	1.09233
P53007	SLC25A1	3.704	4.018	4.002	3.908	Up	Q3
P53041	PPP5C	0.614	0.628	0.633	0.625
P53350	PLK1	1.009		2.096	1.5525
P53365	ARFIP2	1.395	1.65	1.713	1.586
P53367	ARFIP1	0.957	0.916	0.937	0.936667
P53384	NUBP1	0.948	1.057	1.088	1.031
P53396	ACLY	0.482	0.485	0.483	0.483333	Down	Q2
P53582	METAP1	1.098	1.021	1.033	1.05067
P53597	SUCLG1	2.666	2.784	2.821	2.757	Up	Q3
P53602	MVD	1.965	2.244	1.803	2.004	Up	Q3
P53609	PGGT1B		0.605		0.605
P53611	RABGGTB		1.151	1.059	1.105
P53618	COPB1	0.974	1.025	0.996	0.998333
P53621	COPA	0.772	0.802	0.771	0.781667
P53634	CTSC	1.71	1.777	1.705	1.73067
P53680	AP2S1	1.067	1.028	1.022	1.039
P53701	HCCS	1.076	1.037	1.068	1.06033
P53794	SLC5A3	2.503		2.466	2.4845
P53801	PTTG1IP		10.514		10.514
P53985	SLC16A1	1.236	1.245	1.305	1.262
P53990	IST1	1.859	1.865	1.925	1.883
P53992	SEC24C	1.232	1.357	1.307	1.29867
P53999	SUB1	0.935	0.972	0.909	0.938667
P54098	POLG	1.301		1.48	1.3905
P54105	CLNS1A	0.412	0.48	0.537	0.476333	Down	Q2
P54132	BLM	0.623	0.599	0.582	0.601333
P54136	RARS	1.754	1.763	1.795	1.77067
P54198	HIRA		1.121		1.121
P54278	PMS2	0.324	0.268	0.289	0.293667	Down	Q2
P54577	YARS	1.077	1.076	1.068	1.07367
P54578	USP14	0.599	0.586	0.589	0.591333
P54619	PRKAG1	0.914	0.86	0.874	0.882667
P54687	BCAT1	2.961	3.222		3.0915
P54709	ATP1B3	1.95	1.905	1.841	1.89867
P54725	RAD23A	0.524	0.522	0.576	0.540667
P54727	RAD23B	0.781	0.836	0.761	0.792667
P54760	EPHB4	2.64		2.309	2.4745
P54802	NAGLU	1.744	3.26	1.88	2.29467
P54819	AK2	2.334	2.472	2.345	2.38367	Up	Q3
P54886	ALDH18A1	6.143	6.325	6.124	6.19733	Up	Q4
P54920	NAPA	1.784	1.851	1.922	1.85233
P55010	EIF5	0.82	0.744	0.741	0.768333
P55011	SLC12A2	3.297	2.967	3.04	3.10133	Up	Q3
P55036	PSMD4	1.065	1.134	1.146	1.115
P55039	DRG2	0.793	0.757	0.81	0.786667
P55060	CSE1L	0.588	0.579	0.578	0.581667
P55072	VCP	0.954	0.972	0.996	0.974
P55081	MFAP1	1.233	1.247	1.301	1.26033
P55084	HADHB	4.119	4.133	4.408	4.22	Up	Q4
P55145	MANF	2.085	2.084	1.98	2.04967	Up	Q3
P55157	MTTP			19.114	19.114
P55196	MLLT4	4.002	4.196	4.126	4.108	Up	Q4
P55198	MLLT6	5.168	3.378	3.756	4.10067	Up	Q4
P55199	ELL	1.172	0.915		1.0435
P55209	NAP1L1	0.722	0.75	0.777	0.749667
P55210	CASP7	0.713	0.577	0.552	0.614
P55263	ADK	0.731	0.697	0.736	0.721333
P55265	ADAR	0.754	0.735	0.793	0.760667
P55268	LAMB2	1.564	1.634	1.482	1.56
P55317	FOXA1		3.64		3.64
P55327	TPD52	0.41	0.409	0.363	0.394	Down	Q2
P55735	SEC13	1.745	1.705	1.658	1.70267
P55769	NHP2L1	1.987	2.076	2.029	2.03067	Up	Q3
P55786	NPEPPS	0.668	0.682	0.68	0.676667
P55789	GFER	4.668	4.115	4.11	4.29767	Up	Q4
P55795	HNRNPH2	1.091	1.112	1.133	1.112
P55809	OXCT1	0.055	0.051	0.053	0.053	Down	Q1
P55854	SUMO3	0.428	0.435	0.454	0.439	Down	Q2
P55884	EIF3B	0.952	0.962	0.965	0.959667
P55957	BID	0.536	0.512	0.511	0.519667
P56134	ATP5J2	2.081	2.144	2.505	2.24333	Up	Q3
P56181	NDUFV3		1.768	1.596	1.682
P56182	RRP1	1.142	1.105	1.086	1.111
P56192	MARS	2.207	2.215	2.188	2.20333	Up	Q3
P56199	ITGA1	1.863	1.97	2.063	1.96533
P56211	ARPP19	0.768	0.861	0.775	0.801333
P56270	MAZ	1.059	1.119	0.985	1.05433
P56277	CMC4		1.345	1.317	1.331
P56282	POLE2	0.366	0.492	0.476	0.444667	Down	Q2
P56377	AP1S2	3.286	2.949		3.1175
P56385	ATP5I	2.125	2.32	2.295	2.24667	Up	Q3
P56524	HDAC4	0.499	0.424	0.384	0.435667	Down	Q2
P56537	EIF6	2.118	2.106	2.134	2.11933	Up	Q3
P56545	CTBP2	0.053	0.056		0.0545
P56556	NDUFA6	2.19	2.488	2.623	2.43367	Up	Q3
P56589	PEX3	0.991	1.08	1.024	1.03167
P56937	HSD17B7	1.362		1.523	1.4425
P56945	BCAR1	1.059	1.124	0.724	0.969
P56962	STX17	1.943	2.612	2.549	2.368	Up	Q3
P57076	C21orf59	0.636	0.689	0.76	0.695
P57081	WDR4	0.502	0.512	0.529	0.514333
P57088	TMEM33	1.16	1.235	1.108	1.16767
P57105	SYNJ2BP	0.932	0.998	0.975	0.968333
P57678	GEMIN4	0.692	0.692	0.718	0.700667
P57721	PCBP3	0.649	0.718	0.718	0.695
P57737	CORO7	1.127	1.276	1.484	1.29567
P57740	NUP107	1.339	1.252	1.357	1.316
P57764	GSDMD	3.13	3.329	3.106	3.18833	Up	Q3
P57772	EEFSEC	0.694	0.73	0.726	0.716667
P58107	EPPK1	0.361	0.36	0.351	0.357333	Down	Q2
P58546	MTPN	0.65	0.622	0.71	0.660667
P59780	AP3S2	0.52			0.52
P59998	ARPC4	0.917	0.889	0.89	0.898667
P60002	ELOF1	1.917	2.099	2.311	2.109	Up	Q3
P60059	SEC61G	1.822	1.867	1.781	1.82333
P60174	TPI1	0.659	0.658	0.656	0.657667
P60228	EIF3E	0.846	0.9	0.889	0.878333
P60468	SEC61B	1.849	2.002	2.013	1.95467
P60510	PPP4C	0.704	0.61	0.763	0.692333
P60520	GABARAPL2		0.825		0.825
P60602	ROMO1	3.04	2.904	3.059	3.001	Up	Q3
P60604	UBE2G2	1.581	1.597	1.665	1.61433
P60660	MYL6	0.46	0.445	0.439	0.448	Down	Q2
P60709	ACTB	0.733	0.759	0.733	0.741667
P60842	EIF4A1	0.449	0.419	0.431	0.433	Down	Q2
P60866	RPS20	0.748	0.779	0.781	0.769333
P60891	PRPS1	0.425	0.45	0.396	0.423667	Down	Q2
P60900	PSMA6	0.874	0.859	0.861	0.864667
P60903	S100A10	0.062	0.064	0.068	0.0646667	Down	Q1
P60953	CDC42	0.986	1.008	0.981	0.991667
P60981	DSTN	0.486	0.5	0.511	0.499	Down	Q2
P60983	GMFB	1.171	1.125	1.135	1.14367
P61006	RAB8A	1.306	1.367	1.275	1.316
P61009	SPCS3	1.584	1.565	1.543	1.564
P61011	SRP54	0.731	0.735	0.742	0.736
P61019	RAB2A	1.038	1.044	1.021	1.03433
P61020	RAB5B	1.441	1.526	1.409	1.45867
P61024	CKS1B	0.333	0.32	0.412	0.355	Down	Q2
P61026	RAB10	1.132	1.055	1.257	1.148
P61081	UBE2M	0.755	0.75	0.759	0.754667
P61086	UBE2K	0.96	0.95	1.021	0.977
P61088	UBE2N	1.532	1.651	1.588	1.59033
P61106	RAB14	2.041	1.996	1.924	1.987
P61129	ZC3H6	1.431			1.431
P61158	ACTR3	1.035	1.089	1.1	1.07467
P61160	ACTR2	1.039	1.04	1.046	1.04167
P61163	ACTR1A	1.114	1.096	1.233	1.14767
P61165	TMEM258	1.889	1.599	1.71	1.73267
P61201	COPS2	0.68	0.742	0.719	0.713667
P61221	ABCE1	0.622	0.639	0.599	0.62
P61224	RAP1B	1.92	2.042	2.004	1.98867
P61225	RAP2B	2.098	1.508		1.803
P61244	MAX			1.276	1.276
P61247	RPS3A	0.72	0.736	0.727	0.727667
P61254	RPL26	0.616			0.616
P61289	PSME3	0.607	0.575	0.591	0.591
P61313	RPL15	0.907	0.897	0.906	0.903333
P61326	MAGOH		2.938	2.483	2.7105
P61353	RPL27	0.772	0.732	0.764	0.756
P61421	ATP6V0D1	1.776	1.692	1.624	1.69733
P61457	PCBD1	1.926	1.979	1.874	1.92633
P61513	RPL37A	0.717	0.757	0.795	0.756333
P61586	RHOA	1.244	1.187	1.267	1.23267
P61599	NAA20		0.816		0.816
P61604	HSPE1	2.269	2.358	2.31	2.31233	Up	Q3
P61619	SEC61A1	1.719	1.963	2.015	1.899
P61758	VBP1	0.804	0.784	0.896	0.828
P61764	STXBP1	0.462	0.468	0.448	0.459333	Down	Q2
P61769	B2M	0.299	0.304	0.291	0.298	Down	Q2
P61803	DAD1	2.295	2.649	2.596	2.51333	Up	Q3
P61916	NPC2	4.978	4.531	4.327	4.612	Up	Q4
P61923	COPZ1	1.029	1.06	1.017	1.03533
P61927	RPL37		0.958		0.958
P61956	SUMO2	0.891	0.857	0.969	0.905667
P61960	UFM1	1.706	1.643	1.682	1.677
P61962	DCAF7	1.26		1.224	1.242
P61964	WDR5	1.119	1.107	1.06	1.09533
P61966	AP1S1	0.717	0.811	0.703	0.743667
P61970	NUTF2	0.847	0.857	0.855	0.853
P61978	HNRNPK	1.124	1.13	1.175	1.143
P61981	YWHAG	0.6	0.614	0.571	0.595
P62070	RRAS2	1.262	1.07	1.509	1.28033
P62072	TIMM10	2.445	2.217	2.267	2.30967	Up	Q3
P62081	RPS7	0.884	0.896	0.961	0.913667
P62136	PPP1CA	0.861	0.903	0.881	0.881667
P62140	PPP1CB	0.601	0.619	0.595	0.605
P62158	CALM1	1.118	1.18	1.167	1.155
P62191	PSMC1	0.924	0.913	0.91	0.915667
P62195	PSMC5	1.066	1.087	1.063	1.072
P62241	RPS8	0.777	0.824	0.824	0.808333
P62244	RPS15A	0.641	0.65	0.652	0.647667
P62249	RPS16	0.576	0.581	0.545	0.567333
P62253	UBE2G1	0.674	0.679	0.714	0.689
P62256	UBE2H	0.291	0.317	0.309	0.305667	Down	Q2
P62258	YWHAE	0.386	0.408	0.401	0.398333	Down	Q2
P62263	RPS14	0.732	0.784	0.736	0.750667
P62266	RPS23	0.646	0.63	0.672	0.649333
P62269	RPS18	0.721	0.757	0.734	0.737333
P62273	RPS29	0.713	0.684	0.734	0.710333
P62277	RPS13	0.664	0.67	0.667	0.667
P62280	RPS11	0.631	0.587	0.611	0.609667
P62304	SNRPE	1.174	1.138	1.161	1.15767
P62306	SNRPF	1.093	1.135	1.156	1.128
P62308	SNRPG	1.193	1.166	1.081	1.14667
P62310	LSM3	1.307	1.301	1.371	1.32633
P62312	LSM6	1.349	1.461	1.233	1.34767
P62314	SNRPD1	0.991	1.057	1.031	1.02633
P62316	SNRPD2	1.037	1.108	1.071	1.072
P62318	SNRPD3	1.027	1.116	1.085	1.076
P62330	ARF6	0.609	0.561	0.619	0.596333
P62333	PSMC6	1.033	1.098	1.071	1.06733
P62341	SELT	1.355		0.695	1.025
P62380	TBPL1			2.541	2.541
P62424	RPL7A	0.53	0.53	0.515	0.525
P62487	POLR2G	1.411	1.447	1.294	1.384
P62495	ETF1	0.981	1.002	0.992	0.991667
P62633	CNBP	0.454	0.434	0.461	0.449667	Down	Q2
P62701	RPS4X	0.639	0.628	0.644	0.637
P62736	ACTA2		1.557		1.557
P62745	RHOB		1.23	1.291	1.2605
P62750	RPL23A	0.814	0.825	0.769	0.802667
P62753	RPS6	0.657	0.655	0.64	0.650667
P62805	HIST1H4A	1.089	1.071	1.118	1.09267
P62820	RAB1A	2.017	2.097	2.04	2.05133	Up	Q3
P62826	RAN	0.476	0.501	0.458	0.478333	Down	Q2
P62829	RPL23	0.917	0.912	0.949	0.926
P62834	RAP1A	1.198	1.166	1.122	1.162
P62837	UBE2D2		0.749	0.772	0.7605
P62841	RPS15	0.885	0.854	0.849	0.862667
P62847	RPS24	0.706	0.705	0.76	0.723667
P62851	RPS25	0.632	0.682	0.73	0.681333
P62854	RPS26	0.715	0.751	0.747	0.737667
P62857	RPS28	0.774	0.887	0.865	0.842
P62861	FAU	0.697	0.815	0.769	0.760333
P62873	GNB1	1.546	1.455	1.474	1.49167
P62875	POLR2L	0.946	0.978	1.005	0.976333
P62879	GNB2	0.855	0.917	0.78	0.850667
P62888	RPL30	0.79	0.748	0.776	0.771333
P62899	RPL31	0.842	0.957	0.95	0.916333
P62906	RPL10A	0.538	0.542	0.557	0.545667
P62910	RPL32	0.869	0.873	0.848	0.863333
P62913	RPL11	0.773	0.775	0.798	0.782
P62917	RPL8	0.664	0.698	0.657	0.673
P62937	PPIA	0.387	0.395	0.393	0.391667	Down	Q2
P62942	FKBP1A	0.963	0.963	0.937	0.954333
P62979	RPS27A	0.994	0.99	1.011	0.998333
P62987	UBA52	0.731	0.746	0.717	0.731333
P62993	GRB2	1.88	1.801	1.803	1.828
P62995	TRA2B	1.41	1.407	1.437	1.418
P63000	RAC1	1.25	1.229	1.237	1.23867
P63010	AP2B1	1.022	1.059	1.069	1.05
P63092	GNAS	0.762	0.669	0.835	0.755333
P63096	GNAI1	0.299	0.728	0.293	0.44
P63098	PPP3R1	0.866	0.946	1.301	1.03767
P63104	YWHAZ	0.508	0.518	0.51	0.512
P63151	PPP2R2A	0.337	0.329	0.316	0.327333	Down	Q2
P63162	SNRPN	1.034	1.059	1.087	1.06
P63165	SUMO1	1.057	1.19	1.209	1.152
P63167	DYNLL1	0.915	0.922	0.971	0.936
P63172	DYNLT1	2.147	2.02	2.128	2.09833	Up	Q3
P63173	RPL38	0.824	0.691	0.834	0.783
P63208	SKP1	1.553	1.504	1.507	1.52133
P63218	GNG5	1.525	1.406	1.389	1.44
P63220	RPS21	0.852	0.866	0.887	0.868333
P63241	EIF5A	0.32	0.333	0.328	0.327	Down	Q2
P63244	GNB2L1	0.814	0.855	0.845	0.838
P63261	ACTG1	0.71	0.728	0.594	0.677333
P63279	UBE2I	0.932	0.991	0.988	0.970333
P67775	PPP2CA	0.677	0.724	0.705	0.702
P67809	YBX1	0.996	1.033	1.034	1.021
P67812	SEC11A	1.385	1.394	1.363	1.38067
P67870	CSNK2B	1.241	1.35	1.34	1.31033
P67936	TPM4	0.78	0.814	0.791	0.795
P68032	ACTC1	0.774	0.782	0.794	0.783333
P68036	UBE2L3	1.708	1.817	1.71	1.745
P68104	EEF1A1	0.65	0.647	0.626	0.641
P68363	TUBA1B	0.867	0.873	0.713	0.817667
P68366	TUBA4A	0.171	0.175	0.171	0.172333	Down	Q1
P68371	TUBB4B	0.873	0.89	0.896	0.886333
P68400	CSNK2A1	1.204	1.23	1.195	1.20967
P68402	PAFAH1B2	0.859	0.88	0.9	0.879667
P68431	HIST1H3A	1.089	1.056	1.014	1.053
P78310	CXADR	3.464	2.771	3.657	3.29733	Up	Q3
P78316	NOP14	1.979	2.088	2.003	2.02333	Up	Q3
P78318	IGBP1	1.099	1.335	1.196	1.21
P78330	PSPH	6.063	6.871	6.629	6.521	Up	Q4
P78332	RBM6	3.052	2.927	3.368	3.11567	Up	Q3
P78344	EIF4G2	1.044	1.082	1.043	1.05633
P78345	RPP38	0.595	0.576	0.817	0.662667
P78346	RPP30	0.973	0.946	0.869	0.929333
P78347	GTF2I	0.647	0.644	0.652	0.647667
P78356	PIP4K2B		2.742		2.742
P78357	CNTNAP1	3.28	2.698	2.684	2.88733	Up	Q3
P78362	SRPK2	0.382	0.469	0.444	0.431667	Down	Q2
P78371	CCT2	0.813	0.832	0.823	0.822667
P78381	SLC35A2	1.497	1.235	1.425	1.38567
P78406	RAE1	1.012	1.042	1.041	1.03167
P78417	GSTO1	1.258	1.337	1.302	1.299
P78527	PRKDC	0.534	0.54	0.542	0.538667
P78536	ADAM17	2.527	2.839	2.236	2.534	Up	Q3
P78537	BLOC1S1	0.768	0.711		0.7395
P78549	NTHL1	0.705	0.771	0.898	0.791333
P78563	ADARB1	0.387	0.393	0.443	0.407667	Down	Q2
P80217	IFI35	0.106	0.504		0.305
P80303	NUCB2	2.46	2.63	2.615	2.56833	Up	Q3
P80723	BASP1	0.053	0.054	0.056	0.0543333	Down	Q1
P82094	TMF1	2.565	2.961	2.618	2.71467	Up	Q3
P82650	MRPS22	3.704	3.236	3.603	3.51433	Up	Q3
P82663	MRPS25	2.919	3.196	3.53	3.215	Up	Q3
P82664	MRPS10	4.06	4.089	3.618	3.92233	Up	Q3
P82673	MRPS35	2.872	3.016	3.315	3.06767	Up	Q3
P82675	MRPS5	3.515	4.031	3.413	3.653	Up	Q3
P82909	MRPS36	2.192	2.067	2.024	2.09433	Up	Q3
P82912	MRPS11	2.291	2.447	2.641	2.45967	Up	Q3
P82914	MRPS15		2.807	3.111	2.959
P82921	MRPS21			3.051	3.051
P82930	MRPS34	2.623	2.842	3.083	2.84933	Up	Q3
P82932	MRPS6	2.936	3.207	3.034	3.059	Up	Q3
P82933	MRPS9	2.322	2.488	2.41	2.40667	Up	Q3
P82979	SARNP	0.758	0.686	0.737	0.727
P83111	LACTB	2.94	3.017	2.346	2.76767	Up	Q3
P83436	COG7	1.494	1.682	1.527	1.56767
P83731	RPL24	0.543	0.535	0.534	0.537333
P83876	TXNL4A	1.242	1.23	1.318	1.26333
P83881	RPL36A	0.609	0.599	0.659	0.622333
P83916	CBX1	1.197	1.126	1.266	1.19633
P84022	SMAD3		0.838		0.838
P84077	ARF1	1.087	1.018	1.057	1.054
P84085	ARF5	0.935	0.862	0.816	0.871
P84090	ERH	1.444	1.525	1.445	1.47133
P84095	RHOG	0.383	0.372	0.359	0.371333	Down	Q2
P84098	RPL19	0.765	0.773	0.773	0.770333
P84101	SERF2		0.416		0.416
P84103	SRSF3	1.27	1.425	1.404	1.36633
P84157	MXRA7	11.461	11.17	12.238	11.623	Up	Q4
P85037	FOXK1	0.52	0.579	0.554	0.551
P86791	CCZ1	1.671	1.795	1.699	1.72167
P98082	DAB2	0.133	0.138	0.14	0.137	Down	Q1
P98160	HSPG2		1.961	1.385	1.673
P98170	XIAP		1.496		1.496
P98175	RBM10	0.882	0.921	0.966	0.923
P98179	RBM3	1.091	1.022	1.116	1.07633
P98194	ATP2C1	0.776	0.735	0.874	0.795
P98196	ATP11A	0.971	1.158	0.899	1.00933
Q00013	MPP1		2.804	3.533	3.1685
Q00059	TFAM	2.139	2.068	2.156	2.121	Up	Q3
Q00169	PITPNA	0.543	0.543	0.578	0.554667
Q00266	MAT1A			0.983	0.983
Q00325	SLC25A3	2.038	2.16	2.131	2.10967	Up	Q3
Q00341	HDLBP	0.95	0.95	0.979	0.959667
Q00403	GTF2B	1.464	1.211	1.284	1.31967
Q00534	CDK6	6.482	7.104	7.556	7.04733	Up	Q4
Q00535	CDK5	0.546	0.562	0.603	0.570333
Q00536	CDK16	0.428		0.528	0.478
Q00577	PURA	1.74	1.436	1.231	1.469
[truncated: 3,427 more rows]
